# Supplementary material for: Energy-Screened Many-Body Expansion for Protein–Ligand Interactions: Examining Convergence for Metalloenzymes Through Seven–Body Interactions
Source: J Chem Theory Comput. 2026 Mar 30;22(7):3720–31. doi: 10.1021/acs.jctc.6c00190 (PMC13085233; doi:10.1021/acs.jctc.6c00190)
Supplement: Supplementary file 2 [file ct6c00190_si_002.xlsx]

## Sheet: hf3c_1mmq
mbe_order	t2	t3	r2	r3	num_frags	int_e_h	int_e_kcal	abs_error_kcal	error_per_mono_kcal
2	0.25	0.025	0	0	47	-0.25	-156.42	22.18	0.13
3	0.25	0.025	0	0	425	-0.28	-178.78	0.18	0
4	0.25	0.025	0	0	1301	-0.28	-178.57	0.03	0
5	0.25	0.025	0	0	2243	-0.28	-178.56	0.04	0
6	0.25	0.025	0	0	2503	-0.28	-178.53	0.08	0
7	0.25	0.025	0	0	1941	-0.28	-178.54	0.07	0
2	0.25	0.05	0	0	47	-0.25	-156.42	22.18	0.13
3	0.25	0.05	0	0	259	-0.28	-178.45	0.16	0
4	0.25	0.05	0	0	533	-0.28	-178.5	0.1	0
5	0.25	0.05	0	0	753	-0.28	-177.81	0.8	0
6	0.25	0.05	0	0	851	-0.28	-177.81	0.8	0
7	0.25	0.05	0	0	421	-0.28	-178.47	0.14	0
2	0.5	0.05	0	0	31	-0.25	-154.94	23.66	0.14
3	0.5	0.05	0	0	249	-0.28	-177.69	0.91	0.01
4	0.5	0.05	0	0	513	-0.28	-177.83	0.77	0
5	0.5	0.05	0	0	753	-0.28	-177.81	0.8	0
6	0.5	0.05	0	0	851	-0.28	-177.81	0.8	0
7	0.5	0.05	0	0	403	-0.28	-177.81	0.8	0
2	0.75	0.05	0	0	27	-0.25	-153.84	24.76	0.15
3	0.75	0.05	0	0	241	-0.28	-177.29	1.32	0.01
4	0.75	0.05	0	0	475	-0.28	-177.42	1.18	0.01
5	0.75	0.05	0	0	661	-0.28	-177.37	1.24	0.01
6	0.75	0.05	0	0	729	-0.28	-177.37	1.24	0.01
7	0.75	0.05	0	0	309	-0.28	-177.37	1.24	0.01
2	0.75	0.075	0	0	27	-0.25	-153.84	24.76	0.15
3	0.75	0.075	0	0	195	-0.28	-177.33	1.28	0.01
4	0.75	0.075	0	0	351	-0.28	-177.47	1.13	0.01
5	0.75	0.075	0	0	485	-0.28	-177.42	1.18	0.01
6	0.75	0.075	0	0	535	-0.28	-177.42	1.18	0.01
7	0.75	0.075	0	0	183	-0.28	-177.42	1.18	0.01
2	1	0.05	0	0	27	-0.25	-153.84	24.76	0.15
3	1	0.05	0	0	231	-0.28	-177.47	1.14	0.01
4	1	0.05	0	0	461	-0.28	-177.55	1.06	0.01
5	1	0.05	0	0	653	-0.28	-177.5	1.11	0.01
6	1	0.05	0	0	723	-0.28	-177.5	1.11	0.01
7	1	0.05	0	0	297	-0.28	-177.5	1.11	0.01
2	0.25	0.025	8	8	41	-0.25	-156.65	21.96	0.13
3	0.25	0.025	8	8	187	-0.29	-179.28	0.67	0
4	0.25	0.025	8	8	491	-0.29	-179.22	0.61	0
5	0.25	0.025	8	8	733	-0.29	-179.12	0.52	0
6	0.25	0.025	8	8	687	-0.29	-179.12	0.51	0
7	0.25	0.025	8	8	241	-0.29	-179.12	0.51	0
2	0.25	0.05	8	8	31	-0.25	-154.94	23.66	0.14
3	0.25	0.05	8	8	147	-0.29	-179.39	0.78	0
4	0.25	0.05	8	8	343	-0.29	-179.36	0.75	0
5	0.25	0.05	8	8	445	-0.29	-179.29	0.68	0
6	0.25	0.05	8	8	371	-0.29	-179.29	0.69	0
7	0.25	0.05	8	8	159	-0.29	-179.29	0.69	0
2	0.5	0.05	8	8	31	-0.25	-154.94	23.66	0.14
3	0.5	0.05	8	8	141	-0.28	-178.69	0.08	0
4	0.5	0.05	8	8	331	-0.28	-178.79	0.18	0
5	0.5	0.05	8	8	441	-0.28	-178.72	0.11	0
6	0.5	0.05	8	8	367	-0.28	-178.72	0.12	0
7	0.5	0.05	8	8	153	-0.28	-178.73	0.12	0
2	0.75	0.05	8	8	27	-0.25	-153.84	24.76	0.15
3	0.75	0.05	8	8	139	-0.28	-178.3	0.3	0
4	0.75	0.05	8	8	413	-0.28	-178.29	0.31	0
5	0.75	0.05	8	8	317	-0.28	-178.38	0.22	0
6	0.75	0.05	8	8	361	-0.28	-178.3	0.31	0
7	0.75	0.05	8	8	147	-0.28	-178.3	0.31	0
2	0.75	0.075	8	8	183	-0.16	-101.75	76.86	0.45
3	0.75	0.075	8	8	119	-0.28	-178.1	0.5	0
4	0.75	0.075	8	8	251	-0.28	-178.33	0.28	0
5	0.75	0.075	8	8	341	-0.28	-178.25	0.35	0
6	0.75	0.075	8	8	263	-0.28	-178.26	0.35	0
7	0.75	0.075	8	8	117	-0.28	-178.26	0.35	0
2	1	0.05	8	8	27	-0.25	-153.84	24.76	0.15
3	1	0.05	8	8	131	-0.28	-178.46	0.14	0
4	1	0.05	8	8	309	-0.28	-178.48	0.13	0
5	1	0.05	8	8	405	-0.28	-178.4	0.21	0
6	1	0.05	8	8	357	-0.28	-178.4	0.2	0
7	1	0.05	8	8	137	-0.28	-178.4	0.2	0

## Sheet: hf3c_1zp5
mbe_order	t2	t3	r2	r3	num_frags	int_e_h	int_e_kcal	abs_error_kcal	error_per_mono_kcal
2	0.05	0.05	0	0	105	-0.11	-70.94	5.74	0.04
3	0.05	0.05	0	0	192	-0.11	-67.89	8.79	0.06
4	0.05	0.05	0	0	373	-0.11	-68.11	8.58	0.05
5	0.05	0.05	0	0	423	-0.11	-68.11	8.58	0.05
6	0.05	0.05	0	0	353	-0.11	-68.11	8.58	0.05
7	0.05	0.05	0	0	203	-0.11	-68.11	8.58	0.05
2	0.1	0.05	0	0	85	-0.11	-70.48	6.2	0.04
3	0.1	0.05	0	0	175	-0.11	-67.5	9.18	0.06
4	0.1	0.05	0	0	355	-0.11	-67.71	8.97	0.06
5	0.1	0.05	0	0	405	-0.11	-67.72	8.96	0.06
6	0.1	0.05	0	0	335	-0.11	-67.72	8.97	0.06
7	0.1	0.05	0	0	185	-0.11	-67.72	8.97	0.06
2	0.25	0.025	0	0	47	-0.11	-69.67	7.01	0.04
3	0.25	0.025	0	0	269	-0.11	-66.75	9.93	0.06
4	0.25	0.025	0	0	775	-0.11	-66.72	9.97	0.06
5	0.25	0.025	0	0	1063	-0.11	-66.79	9.9	0.06
6	0.25	0.025	0	0	1037	-0.11	-66.79	9.9	0.06
7	0.25	0.025	0	0	813	-0.11	-66.79	9.9	0.06
2	0.25	0.05	0	0	47	-0.11	-69.67	7.01	0.04
3	0.25	0.05	0	0	157	-0.11	-66.6	10.08	0.06
4	0.25	0.05	0	0	333	-0.11	-66.91	9.78	0.06
5	0.25	0.05	0	0	387	-0.11	-66.91	9.78	0.06
6	0.25	0.05	0	0	315	-0.11	-66.9	9.78	0.06
7	0.25	0.05	0	0	165	-0.11	-66.9	9.78	0.06
2	0.5	0.05	0	0	35	-0.11	-69.17	7.51	0.05
3	0.5	0.05	0	0	137	-0.11	-66.33	10.36	0.07
4	0.5	0.05	0	0	275	-0.11	-66.6	10.09	0.06
5	0.5	0.05	0	0	335	-0.11	-66.61	10.08	0.06
6	0.5	0.05	0	0	231	-0.11	-66.61	10.08	0.06
7	0.5	0.05	0	0	129	-0.11	-66.61	10.08	0.06
2	0.75	0.05	0	0	29	-0.11	-67.46	9.22	0.06
3	0.75	0.05	0	0	329	-0.1	-65.65	11.04	0.07
4	0.75	0.05	0	0	265	-0.11	-66.26	10.42	0.07
5	0.75	0.05	0	0	319	-0.11	-66.27	10.41	0.07
6	0.75	0.05	0	0	223	-0.11	-66.27	10.41	0.07
7	0.75	0.05	0	0	121	-0.11	-66.27	10.41	0.07
2	0.05	0.05	8	8	75	-0.11	-71.19	5.49	0.03
3	0.05	0.05	8	8	145	-0.11	-68	8.69	0.05
4	0.05	0.05	8	8	263	-0.11	-68.29	8.39	0.05
5	0.05	0.05	8	8	255	-0.11	-68.29	8.4	0.05
6	0.05	0.05	8	8	183	-0.11	-68.29	8.4	0.05
7	0.05	0.05	8	8	131	-0.11	-68.29	8.4	0.05
2	0.25	0.05	8	8	45	-0.11	-69.39	7.29	0.05
3	0.25	0.05	8	8	119	-0.11	-66.76	9.92	0.06
4	0.25	0.05	8	8	233	-0.11	-67.14	9.54	0.06
5	0.25	0.05	8	8	229	-0.11	-67.13	9.55	0.06
6	0.25	0.05	8	8	155	-0.11	-67.13	9.55	0.06
7	0.25	0.05	8	8	103	-0.11	-67.13	9.55	0.06
2	0.5	0.05	8	8	35	-0.11	-69.17	7.51	0.05
3	0.5	0.05	8	8	103	-0.11	-66.43	10.25	0.06
4	0.5	0.05	8	8	183	-0.11	-66.75	9.93	0.06
5	0.5	0.05	8	8	180	-0.11	-66.76	9.92	0.06
6	0.5	0.05	8	8	77	-0.11	-66.76	9.92	0.06
7	0.5	0.05	8	8	77	-0.11	-66.76	9.92	0.06
2	0.75	0.05	8	8	29	-0.11	-67.46	9.22	0.06
3	0.75	0.05	8	8	101	-0.11	-66.03	10.66	0.07
4	0.75	0.05	8	8	175	-0.11	-66.37	10.31	0.06
5	0.75	0.05	8	8	166	-0.11	-66.38	10.31	0.06
6	0.75	0.05	8	8	73	-0.11	-66.38	10.31	0.06
7	0.75	0.05	8	8	73	-0.11	-66.38	10.31	0.06

## Sheet: hf3c_SI_tables_1mmq
1mmq
MBE(N)	tau_{2B}	tau_{3B}	r_{2B}	r_{3B}	No. Fragments	Abs. Error (kcal/mol)	Error per Monomer (kcal/mol)	CPU Time (hr)
2	None	None	8	8	83	21.35	0.126336	4.1
2	None	None	8	8	833	1.04	0.0061411	69.4
2	0.25	0.025	0	0	47	22.18	0.13	2.6
3	0.25	0.025	0	0	425	0.18	0	43.5
4	0.25	0.025	0	0	1301	0.03	0	230.5
5	0.25	0.025	0	0	2243	0.04	0	570.3
6	0.25	0.025	0	0	2503	0.08	0	839.5
7	0.25	0.025	0	0	1941	0.07	0	732.5
2	0.25	0.05	0	0	47	22.18	0.13	1.9
3	0.25	0.05	0	0	259	0.16	0	27.1
4	0.25	0.05	0	0	533	0.1	0	108.7
5	0.25	0.05	0	0	753	0.8	0	230.3
6	0.25	0.05	0	0	851	0.8	0	333.9
7	0.25	0.05	0	0	421	0.14	0	218
2	0.5	0.05	0	0	31	23.66	0.14	1.9
3	0.5	0.05	0	0	249	0.91	0.01	27.1
4	0.5	0.05	0	0	513	0.77	0	108.7
5	0.5	0.05	0	0	753	0.8	0	230.3
6	0.5	0.05	0	0	851	0.8	0	333.9
7	0.5	0.05	0	0	403	0.8	0	218
2	0.75	0.05	0	0	27	24.76	0.15	1.8
3	0.75	0.05	0	0	241	1.32	0.01	26.5
4	0.75	0.05	0	0	475	1.18	0.01	100.7
5	0.75	0.05	0	0	661	1.24	0.01	201.4
6	0.75	0.05	0	0	729	1.24	0.01	283.5
7	0.75	0.05	0	0	309	1.24	0.01	161.8
2	0.75	0.075	0	0	27	24.76	0.15	1.8
3	0.75	0.075	0	0	195	1.28	0.01	22.7
4	0.75	0.075	0	0	351	1.13	0.01	79.2
5	0.75	0.075	0	0	485	1.18	0.01	153.9
6	0.75	0.075	0	0	535	1.18	0.01	204.2
7	0.75	0.075	0	0	183	1.18	0.01	75.6
2	1	0.05	0	0	27	24.76	0.15	1.8
3	1	0.05	0	0	231	1.14	0.01	25.7
4	1	0.05	0	0	461	1.06	0.01	98.5
5	1	0.05	0	0	653	1.11	0.01	198.8
6	1	0.05	0	0	723	1.11	0.01	281.3
7	1	0.05	0	0	297	1.11	0.01	158
2	0.25	0.025	8	8	41	21.96	0.13	2.4
3	0.25	0.025	8	8	187	0.67	0	20.8
4	0.25	0.025	8	8	491	0.61	0	93.8
5	0.25	0.025	8	8	733	0.52	0	190.8
6	0.25	0.025	8	8	687	0.51	0	225.9
7	0.25	0.025	8	8	241	0.51	0	94.3
2	0.25	0.05	8	8	31	23.66	0.14	1.9
3	0.25	0.05	8	8	147	0.78	0	17.3
4	0.25	0.05	8	8	343	0.75	0	72.2
5	0.25	0.05	8	8	445	0.68	0	133.9
6	0.25	0.05	8	8	371	0.69	0	145.8
7	0.25	0.05	8	8	159	0.69	0	65.3
2	0.5	0.05	8	8	31	23.66	0.14	1.9
3	0.5	0.05	8	8	141	0.08	0	16.9
4	0.5	0.05	8	8	331	0.18	0	71.1
5	0.5	0.05	8	8	441	0.11	0	133.7
6	0.5	0.05	8	8	367	0.12	0	145.6
7	0.5	0.05	8	8	153	0.12	0	65
2	0.75	0.05	8	8	27	24.76	0.15	1.8
3	0.75	0.05	8	8	139	0.3	0	16.6
4	0.75	0.05	8	8	413	0.31	0	67.6
5	0.75	0.05	8	8	317	0.22	0	124.7
6	0.75	0.05	8	8	361	0.31	0	141.8
7	0.75	0.05	8	8	147	0.31	0	61.3
2	0.75	0.075	8	8	27	24.76	0.15	1.8
3	0.75	0.075	8	8	119	0.5	0	14.7
4	0.75	0.075	8	8	251	0.28	0	57.9
5	0.75	0.075	8	8	341	0.35	0	108.5
6	0.75	0.075	8	8	263	0.35	0	109.6
7	0.75	0.075	8	8	117	0.35	0	56.8
2	1	0.05	8	8	27	24.76	0.15	0.3
3	1	0.05	8	8	131	0.14	0	16.1
4	1	0.05	8	8	309	0.13	0	66.8
5	1	0.05	8	8	405	0.21	0	122.6
6	1	0.05	8	8	357	0.2	0	140.5
7	1	0.05	8	8	137	0.2	0	58.8
			No Dist. Screening				8 \AA\ Dist. Screening
MBE(N)	tau_{2B}	tau_{3B}	No. Fragments	Abs. Error (kcal/mol)	Error per Monomer (kcal/mol)	CPU Time (hr)	No. Fragments	Abs. Error (kcal/mol)	Error per Monomer (kcal/mol)	CPU Time (hr)
2	None	None					83	21.35	0.126336	4.1
3	None	None					833	1.04	0.0061411	69.4
2	0.25	0.025	47	22.18	0.13	2.6	41	21.96	0.13	2.4
3	0.25	0.025	425	0.18	0	43.5	187	0.67	0	20.8
4	0.25	0.025	1301	0.03	0	230.5	491	0.61	0	93.8
5	0.25	0.025	2243	0.04	0	570.3	733	0.52	0	190.8
6	0.25	0.025	2503	0.08	0	839.5	687	0.51	0	225.9
7	0.25	0.025	1941	0.07	0	732.5	241	0.51	0	94.3
2	0.25	0.05	47	22.18	0.13	1.9	31	23.66	0.14	1.9
3	0.25	0.05	259	0.16	0	27.1	147	0.78	0	17.3
4	0.25	0.05	533	0.1	0	108.7	343	0.75	0	72.2
5	0.25	0.05	753	0.8	0	230.3	445	0.68	0	133.9
6	0.25	0.05	851	0.8	0	333.9	371	0.69	0	145.8
7	0.25	0.05	421	0.14	0	218	159	0.69	0	65.3
2	0.5	0.05	31	23.66	0.14	1.9	31	23.66	0.14	1.9
3	0.5	0.05	249	0.91	0.01	27.1	141	0.08	0	16.9
4	0.5	0.05	513	0.77	0	108.7	331	0.18	0	71.1
5	0.5	0.05	753	0.8	0	230.3	441	0.11	0	133.7
6	0.5	0.05	851	0.8	0	333.9	367	0.12	0	145.6
7	0.5	0.05	403	0.8	0	218	153	0.12	0	65
2	0.75	0.05	27	24.76	0.15	1.8	27	24.76	0.15	1.8
3	0.75	0.05	241	1.32	0.01	26.5	139	0.3	0	16.6
4	0.75	0.05	475	1.18	0.01	100.7	413	0.31	0	67.6
5	0.75	0.05	661	1.24	0.01	201.4	317	0.22	0	124.7
6	0.75	0.05	729	1.24	0.01	283.5	361	0.31	0	141.8
7	0.75	0.05	309	1.24	0.01	161.8	147	0.31	0	61.3
2	0.75	0.075	27	24.76	0.15	1.8	27	24.76	0.15	1.8
3	0.75	0.075	195	1.28	0.01	22.7	119	0.5	0	14.7
4	0.75	0.075	351	1.13	0.01	79.2	251	0.28	0	57.9
5	0.75	0.075	485	1.18	0.01	153.9	341	0.35	0	108.5
6	0.75	0.075	535	1.18	0.01	204.2	263	0.35	0	109.6
7	0.75	0.075	183	1.18	0.01	75.6	117	0.35	0	56.8
2	1	0.05	27	24.76	0.15	1.8	27	24.76	0.15	0.3
3	1	0.05	231	1.14	0.01	25.7	131	0.14	0	16.1
4	1	0.05	461	1.06	0.01	98.5	309	0.13	0	66.8
5	1	0.05	653	1.11	0.01	198.8	405	0.21	0	122.6
6	1	0.05	723	1.11	0.01	281.3	357	0.2	0	140.5
7	1	0.05	297	1.11	0.01	158	137	0.2	0	58.8

## Sheet: hf3c_SI_tables_1zp5
			No Dist. Screening				8 \AA\ Dist. Screening
MBE(N)	tau_{2B}	tau_{3B}	No. Fragments	Abs. Error (kcal/mol)	Error per Monomer (kcal/mol)	CPU Time (hr)	No. Fragments	Abs. Error (kcal/mol)	Error per Monomer (kcal/mol)	CPU Time (hr)
2	None	None	-	-	-	-	103	5.26	0.0330818	2
3	None	None	-	-	-	-	6059	10.19	0.0640881	503
2	0.05	0.05	105	5.74	0.04	2.2	75	5.49	0.03	1.8
3	0.05	0.05	192	8.79	0.06	12.9	145	8.69	0.05	9.7
4	0.05	0.05	373	8.58	0.05	53.5	263	8.39	0.05	35
5	0.05	0.05	423	8.58	0.05	89.5	255	8.4	0.05	52.7
6	0.05	0.05	353	8.58	0.05	77.9	183	8.4	0.05	38.7
7	0.05	0.05	203	8.58	0.05	42.3	131	8.4	0.05	24.5
2	0.1	0.05	85	6.2	0.04	1.9	75	5.49	0.03	1.8
3	0.1	0.05	175	9.18	0.06	12.6	145	8.69	0.05	9.7
4	0.1	0.05	355	8.97	0.06	53.2	263	8.39	0.05	35
5	0.1	0.05	405	8.96	0.06	89.2	255	8.4	0.05	52.7
6	0.1	0.05	335	8.97	0.06	77.6	183	8.4	0.05	38.7
7	0.1	0.05	185	8.97	0.06	42	131	8.4	0.05	24.5
2	0.25	0.025	47	7.01	0.04	1.3	45	7.29	0.05	1.3
3	0.25	0.025	269	9.93	0.06	18.4	119	9.92	0.06	9.3
4	0.25	0.025	775	9.97	0.06	105.8	233	9.54	0.06	33.8
5	0.25	0.025	1063	9.9	0.06	227.6	229	9.55	0.06	51.6
6	0.25	0.025	1037	9.9	0.06	267.8	155	9.55	0.06	36.9
7	0.25	0.025	813	9.9	0.06	222.6	103	9.55	0.06	22.7
2	0.25	0.05	47	7.01	0.04	1.3	45	7.29	0.05	1.3
3	0.25	0.05	157	10.08	0.06	12.3	119	9.92	0.06	9.3
4	0.25	0.05	333	9.78	0.06	52.2	233	9.54	0.06	33.8
5	0.25	0.05	387	9.78	0.06	88.2	229	9.55	0.06	51.6
6	0.25	0.05	315	9.78	0.06	75.9	155	9.55	0.06	36.9
7	0.25	0.05	165	9.78	0.06	40.3	103	9.55	0.06	22.7
2	0.5	0.05	35	7.51	0.05	1	35	7.51	0.05	1
3	0.5	0.05	137	10.36	0.07	11.7	103	10.25	0.06	8.7
4	0.5	0.05	275	10.09	0.06	47	183	9.93	0.06	28.9
5	0.5	0.05	335	10.08	0.06	78.7	180	9.92	0.06	41.5
6	0.5	0.05	231	10.08	0.06	57.3	77	9.92	0.06	18.2
7	0.5	0.05	129	10.08	0.06	35.3	77	9.92	0.06	18.2
2	0.75	0.05	29	9.22	0.06	1	29	9.22	0.06	1
3	0.75	0.05	329	11.04	0.07	19.5	101	10.66	0.07	8.5
4	0.75	0.05	265	10.42	0.07	45.2	175	10.31	0.06	27.5
5	0.75	0.05	319	10.41	0.07	74.9	166	10.31	0.06	38.1
6	0.75	0.05	223	10.41	0.07	54.9	73	10.31	0.06	16.3
7	0.75	0.05	121	10.41	0.07	32.8	73	10.31	0.06	16.3
