# Supplementary material for: Energy-Screened Many-Body Expansion for Protein–Ligand Interactions: Examining Convergence for Metalloenzymes Through Seven–Body Interactions
Source: J Chem Theory Comput. 2026 Mar 30;22(7):3720–31. doi: 10.1021/acs.jctc.6c00190 (PMC13085233; doi:10.1021/acs.jctc.6c00190)
Supplement: Supplementary file 3 [file ct6c00190_si_003.pdb]

HETATM    1 ZN    ZN A   1      46.479 -42.812  51.598  1.00 14.51          Zn2+  
HETATM    2 ZN    ZN A   2      55.411 -47.582  55.774  1.00 17.71          Zn2+  
HETATM    3 CA    CA A   3      57.988 -38.786  47.671  1.00 11.18          Ca2+  
HETATM    4 CA    CA A   4      50.888 -51.235  65.890  1.00 10.88          Ca2+  
HETATM    5  C1  RRS A 269      48.338 -41.366  50.960  1.00 12.11           C  
HETATM    6  N1  RRS A 269      48.756 -42.127  52.027  1.00 10.89           N  
HETATM    7  O1  RRS A 269      47.781 -42.670  52.923  1.00 13.85           O  
HETATM    8  C2  RRS A 269      49.311 -40.570  50.131  1.00 13.63           C  
HETATM    9  N2  RRS A 269      49.176 -38.176  47.826  1.00 11.82           N  
HETATM   10  O2  RRS A 269      47.170 -41.506  50.636  1.00 17.22           O  
HETATM   11  C3  RRS A 269      48.976 -39.056  50.067  1.00 13.35           C  
HETATM   12  N3  RRS A 269      51.248 -35.840  46.216  1.00 13.16           N  
HETATM   13  O3  RRS A 269      51.059 -38.602  48.994  1.00 12.43           O  
HETATM   14  C4  RRS A 269      49.852 -38.445  48.981  1.00 14.27           C  
HETATM   15  N4  RRS A 269      50.407 -37.028  42.178  1.00 19.30           N  
HETATM   16  O4  RRS A 269      49.025 -35.572  46.613  1.00 14.42           O  
HETATM   17  C5  RRS A 269      49.836 -37.837  46.555  1.00 15.14           C  
HETATM   18  C6  RRS A 269      49.981 -36.310  46.459  1.00 13.00           C  
HETATM   19  C7  RRS A 269      51.532 -34.441  45.885  1.00 14.84           C  
HETATM   20  C8  RRS A 269      52.824 -34.332  45.050  1.00 18.16           C  
HETATM   21  C9  RRS A 269      52.733 -35.040  43.674  1.00 17.72           C  
HETATM   22  C10 RRS A 269      51.810 -34.311  42.669  1.00 20.31           C  
HETATM   23  C11 RRS A 269      51.725 -35.031  41.299  1.00 18.07           C  
HETATM   24  C12 RRS A 269      50.509 -35.977  41.156  1.00 17.35           C  
HETATM   25  C13 RRS A 269      49.155 -38.357  51.444  1.00 14.78           C  
HETATM   26  C14 RRS A 269      48.651 -36.887  51.508  1.00 13.30           C  
HETATM   27  C15 RRS A 269      47.122 -36.754  51.260  1.00 16.22           C  
HETATM   28  C16 RRS A 269      49.059 -36.245  52.861  1.00 15.40           C  
HETATM   29  C17 RRS A 269      49.013 -38.396  45.375  1.00 14.17           C  
HETATM   30  C18 RRS A 269      49.745 -38.199  44.084  1.00 17.39           C  
HETATM   31  C19 RRS A 269      49.521 -37.051  43.253  1.00 17.24           C  
HETATM   32  C20 RRS A 269      50.828 -38.889  43.430  1.00 14.77           C  
HETATM   33  C21 RRS A 269      51.182 -38.176  42.300  1.00 16.24           C  
HETATM   34  C22 RRS A 269      51.440 -40.108  43.751  1.00 17.72           C  
HETATM   35  C23 RRS A 269      52.161 -38.649  41.418  1.00 16.07           C  
HETATM   36  C24 RRS A 269      52.424 -40.605  42.872  1.00 20.63           C  
HETATM   37  C25 RRS A 269      52.774 -39.883  41.708  1.00 17.72           C  
HETATM   38  H01 RRS A 269      49.663 -41.823  52.464  1.00 10.89           H  
HETATM   39  H02 RRS A 269      48.203 -42.362  53.883  1.00 13.85           H  
HETATM   40  H03 RRS A 269      49.297 -40.988  49.113  1.00 13.63           H  
HETATM   41  H04 RRS A 269      50.316 -40.717  50.508  1.00 13.63           H  
HETATM   42  H05 RRS A 269      48.165 -38.059  47.879  1.00 11.82           H  
HETATM   43  H06 RRS A 269      47.938 -38.939  49.747  1.00 13.35           H  
HETATM   44  H07 RRS A 269      51.998 -36.518  46.137  1.00 13.16           H  
HETATM   45  H08 RRS A 269      50.841 -38.276  46.516  1.00 15.14           H  
HETATM   46  H09 RRS A 269      51.653 -33.878  46.820  1.00 14.84           H  
HETATM   47  H10 RRS A 269      50.685 -34.004  45.339  1.00 14.84           H  
HETATM   48  H11 RRS A 269      53.651 -34.765  45.625  1.00 18.16           H  
HETATM   49  H12 RRS A 269      53.068 -33.272  44.897  1.00 18.16           H  
HETATM   50  H13 RRS A 269      52.394 -36.072  43.808  1.00 17.72           H  
HETATM   51  H14 RRS A 269      53.737 -35.095  43.236  1.00 17.72           H  
HETATM   52  H15 RRS A 269      52.206 -33.299  42.508  1.00 20.31           H  
HETATM   53  H16 RRS A 269      50.802 -34.187  43.084  1.00 20.31           H  
HETATM   54  H17 RRS A 269      52.656 -35.576  41.092  1.00 18.07           H  
HETATM   55  H18 RRS A 269      51.641 -34.269  40.514  1.00 18.07           H  
HETATM   56  H19 RRS A 269      50.533 -36.451  40.167  1.00 17.35           H  
HETATM   57  H20 RRS A 269      49.595 -35.371  41.202  1.00 17.35           H  
HETATM   58  H21 RRS A 269      50.213 -38.391  51.737  1.00 14.78           H  
HETATM   59  H22 RRS A 269      48.619 -38.922  52.209  1.00 14.78           H  
HETATM   60  H23 RRS A 269      49.156 -36.311  50.718  1.00 13.30           H  
HETATM   61  H24 RRS A 269      46.585 -36.386  52.145  1.00 16.22           H  
HETATM   62  H25 RRS A 269      46.927 -36.054  50.441  1.00 16.22           H  
HETATM   63  H26 RRS A 269      46.663 -37.698  50.967  1.00 16.22           H  
HETATM   64  H27 RRS A 269      50.079 -35.840  52.804  1.00 15.40           H  
HETATM   65  H28 RRS A 269      48.395 -35.412  53.133  1.00 15.40           H  
HETATM   66  H29 RRS A 269      49.034 -36.975  53.684  1.00 15.40           H  
HETATM   67  H30 RRS A 269      48.035 -37.903  45.334  1.00 14.17           H  
HETATM   68  H31 RRS A 269      48.813 -39.464  45.523  1.00 14.17           H  
HETATM   69  H32 RRS A 269      48.808 -36.249  43.398  1.00 17.24           H  
HETATM   70  H33 RRS A 269      51.128 -40.677  44.621  1.00 17.72           H  
HETATM   71  H34 RRS A 269      52.415 -38.100  40.514  1.00 16.07           H  
HETATM   72  H35 RRS A 269      52.882 -41.572  43.058  1.00 20.63           H  
HETATM   73  H36 RRS A 269      53.500 -40.290  41.007  1.00 17.72           H  
HETATM   74  O   HOH A 313      53.316 -51.683  65.753  1.00 14.68           O  
HETATM   75  H01 HOH A 313      53.729 -52.470  65.390  1.00 14.68           H  
HETATM   76  H02 HOH A 313      53.225 -51.022  65.063  1.00 14.68           H  
HETATM   77  O   HOH A 317      50.640 -52.611  65.370  1.00 14.97           O  
HETATM   78  H01 HOH A 317      51.315 -52.032  65.732  1.00 14.97           H  
HETATM   79  H02 HOH A 317      50.383 -53.257  66.032  1.00 14.97           H  
ATOM     80  N   TYR B   1      32.797 -41.186  52.419  0.19 40.00           N  
ATOM     81  CA  TYR B   1      33.977 -41.787  53.074  0.05 70.00           C  
ATOM     82  C   TYR B   1      34.089 -43.250  52.678  0.61 23.00           C  
ATOM     83  O   TYR B   1      33.121 -43.824  52.193 -0.57 13.00           O  
ATOM     84  CB  TYR B   1      33.913 -41.642  54.608  0.06 59.00           C  
ATOM     85  CG  TYR B   1      32.743 -42.365  55.251 -0.02  5.00           C  
ATOM     86  CD1 TYR B   1      32.898 -43.661  55.783 -0.20  2.00           C  
ATOM     87  CD2 TYR B   1      31.479 -41.750  55.289 -0.20  2.00           C  
ATOM     88  CE1 TYR B   1      31.790 -44.339  56.329 -0.22 39.00           C  
ATOM     89  CE2 TYR B   1      30.366 -42.433  55.794 -0.22 39.00           C  
ATOM     90  CZ  TYR B   1      30.518 -43.720  56.337  0.31 39.00           C  
ATOM     91  OH  TYR B   1      29.454 -44.353  56.897 -0.55 78.00           O  
ATOM     92  HA  TYR B   1      34.862 -41.261  52.719  0.09 83.00           H  
ATOM     93  HB2 TYR B   1      34.838 -42.029  55.037  0.01  2.00           H  
ATOM     94  HB3 TYR B   1      33.869 -40.587  54.871  0.01  2.00           H  
ATOM     95  HD1 TYR B   1      33.877 -44.121  55.807  0.17 20.00           H  
ATOM     96  HD2 TYR B   1      31.347 -40.733  54.946  0.17 20.00           H  
ATOM     97  HE1 TYR B   1      31.924 -45.316  56.761  0.16 50.00           H  
ATOM     98  HE2 TYR B   1      29.400 -41.959  55.756  0.16 50.00           H  
ATOM     99  HH  TYR B   1      29.704 -45.256  57.079  0.40  1.00           H  
ATOM    100  H1  TYR B   1      31.942 -41.568  52.798  0.18 73.00           H  
ATOM    101  H2  TYR B   1      32.790 -40.193  52.629  0.18 73.00           H  
ATOM    102  H3  TYR B   1      32.825 -41.298  51.418  0.18 73.00           H  
ATOM    103  N   SER B   2      35.183 -43.910  53.067 -0.41 57.00           N  
ATOM    104  CA  SER B   2      35.269 -45.376  53.127 -0.02 49.00           C  
ATOM    105  C   SER B   2      35.971 -45.826  54.413  0.59 73.00           C  
ATOM    106  O   SER B   2      36.573 -45.015  55.122 -0.56 79.00           O  
ATOM    107  CB  SER B   2      35.946 -45.952  51.873  0.21 17.00           C  
ATOM    108  OG  SER B   2      37.310 -45.587  51.794 -0.65 46.00           O  
ATOM    109  H   SER B   2      35.914 -43.404  53.546  0.27 19.00           H  
ATOM    110  HA  SER B   2      34.258 -45.786  53.154  0.08 43.00           H  
ATOM    111  HB2 SER B   2      35.874 -47.040  51.903  0.03 52.00           H  
ATOM    112  HB3 SER B   2      35.424 -45.598  50.982  0.03 52.00           H  
ATOM    113  HG  SER B   2      37.344 -44.715  51.356  0.42 75.00           H  
ATOM    114  N   LEU B   3      35.829 -47.106  54.752 -0.41 57.00           N  
ATOM    115  CA  LEU B   3      36.577 -47.797  55.809 -0.05 18.00           C  
ATOM    116  C   LEU B   3      37.455 -48.871  55.141  0.59 73.00           C  
ATOM    117  O   LEU B   3      37.262 -49.175  53.963 -0.56 79.00           O  
ATOM    118  CB  LEU B   3      35.596 -48.398  56.844 -0.11  2.00           C  
ATOM    119  CG  LEU B   3      34.568 -47.404  57.440  0.35 31.00           C  
ATOM    120  CD1 LEU B   3      33.538 -48.129  58.317 -0.41 21.00           C  
ATOM    121  CD2 LEU B   3      35.249 -46.292  58.243 -0.41 21.00           C  
ATOM    122  H   LEU B   3      35.411 -47.717  54.062  0.27 19.00           H  
ATOM    123  HA  LEU B   3      37.240 -47.102  56.328  0.09 22.00           H  
ATOM    124  HB2 LEU B   3      35.056 -49.220  56.372  0.04 57.00           H  
ATOM    125  HB3 LEU B   3      36.179 -48.823  57.664  0.04 57.00           H  
ATOM    126  HG  LEU B   3      34.002 -46.936  56.632 -0.03 61.00           H  
ATOM    127 HD11 LEU B   3      32.922 -47.404  58.850  0.10  0.00           H  
ATOM    128 HD12 LEU B   3      32.903 -48.753  57.691  0.10  0.00           H  
ATOM    129 HD13 LEU B   3      34.039 -48.770  59.038  0.10  0.00           H  
ATOM    130 HD21 LEU B   3      35.634 -45.531  57.564  0.10  0.00           H  
ATOM    131 HD22 LEU B   3      34.541 -45.808  58.920  0.10  0.00           H  
ATOM    132 HD23 LEU B   3      36.076 -46.694  58.829  0.10  0.00           H  
ATOM    133  N   PHE B   4      38.429 -49.441  55.851 -0.41 57.00           N  
ATOM    134  CA  PHE B   4      39.126 -50.635  55.350 -0.00 24.00           C  
ATOM    135  C   PHE B   4      38.176 -51.857  55.266  0.59 73.00           C  
ATOM    136  O   PHE B   4      37.243 -51.945  56.071 -0.56 79.00           O  
ATOM    137  CB  PHE B   4      40.352 -50.923  56.224 -0.03 43.00           C  
ATOM    138  CG  PHE B   4      41.461 -49.899  56.079  0.01 18.00           C  
ATOM    139  CD1 PHE B   4      42.330 -49.931  54.973 -0.12 56.00           C  
ATOM    140  CD2 PHE B   4      41.631 -48.915  57.066 -0.12 56.00           C  
ATOM    141  CE1 PHE B   4      43.367 -48.985  54.863 -0.17  4.00           C  
ATOM    142  CE2 PHE B   4      42.658 -47.963  56.956 -0.17  4.00           C  
ATOM    143  CZ  PHE B   4      43.535 -48.004  55.858 -0.10 72.00           C  
ATOM    144  H   PHE B   4      38.569 -49.160  56.811  0.27 19.00           H  
ATOM    145  HA  PHE B   4      39.476 -50.408  54.344  0.09 78.00           H  
ATOM    146  HB2 PHE B   4      40.032 -50.940  57.264  0.02 95.00           H  
ATOM    147  HB3 PHE B   4      40.750 -51.911  55.991  0.02 95.00           H  
ATOM    148  HD1 PHE B   4      42.212 -50.696  54.218  0.13 30.00           H  
ATOM    149  HD2 PHE B   4      40.975 -48.913  57.921  0.13 30.00           H  
ATOM    150  HE1 PHE B   4      44.041 -49.030  54.021  0.14 30.00           H  
ATOM    151  HE2 PHE B   4      42.774 -47.220  57.731  0.14 30.00           H  
ATOM    152  HZ  PHE B   4      44.350 -47.302  55.789  0.12 97.00           H  
ATOM    153  N   PRO B   5      38.468 -52.862  54.410 -0.25 48.00           N  
ATOM    154  CA  PRO B   5      37.768 -54.154  54.407 -0.02 66.00           C  
ATOM    155  C   PRO B   5      37.793 -54.806  55.803  0.58 96.00           C  
ATOM    156  O   PRO B   5      38.761 -54.623  56.540 -0.57 48.00           O  
ATOM    157  CB  PRO B   5      38.477 -55.013  53.346 -0.00 70.00           C  
ATOM    158  CG  PRO B   5      39.177 -53.991  52.448  0.01 89.00           C  
ATOM    159  CD  PRO B   5      39.525 -52.862  53.410  0.01 92.00           C  
ATOM    160  HA  PRO B   5      36.733 -53.997  54.097  0.06 41.00           H  
ATOM    161  HB2 PRO B   5      39.220 -55.664  53.810  0.02 53.00           H  
ATOM    162  HB3 PRO B   5      37.767 -55.604  52.766  0.02 53.00           H  
ATOM    163  HG2 PRO B   5      40.068 -54.404  51.973  0.02 13.00           H  
ATOM    164  HG3 PRO B   5      38.479 -53.621  51.695  0.02 13.00           H  
ATOM    165  HD2 PRO B   5      40.481 -53.070  53.891  0.03 91.00           H  
ATOM    166  HD3 PRO B   5      39.568 -51.920  52.862  0.03 91.00           H  
ATOM    167  N   ASN B   6      36.683 -55.425  56.226 -0.41 57.00           N  
ATOM    168  CA  ASN B   6      36.446 -55.919  57.599  0.01 43.00           C  
ATOM    169  C   ASN B   6      36.428 -54.831  58.719  0.59 73.00           C  
ATOM    170  O   ASN B   6      36.292 -55.139  59.900 -0.56 79.00           O  
ATOM    171  CB  ASN B   6      37.397 -57.115  57.851 -0.20 41.00           C  
ATOM    172  CG  ASN B   6      36.992 -58.014  59.013  0.71 30.00           C  
ATOM    173  ND2 ASN B   6      37.920 -58.774  59.541 -0.91 91.00           N  
ATOM    174  OD1 ASN B   6      35.827 -58.152  59.350 -0.59 31.00           O  
ATOM    175  H   ASN B   6      35.946 -55.585  55.555  0.27 19.00           H  
ATOM    176  HA  ASN B   6      35.436 -56.332  57.613  0.10 48.00           H  
ATOM    177  HB2 ASN B   6      37.423 -57.746  56.959  0.07 97.00           H  
ATOM    178  HB3 ASN B   6      38.408 -56.744  58.033  0.07 97.00           H  
ATOM    179 HD21 ASN B   6      38.863 -58.746  59.189  0.41 96.00           H  
ATOM    180 HD22 ASN B   6      37.594 -59.449  60.216  0.41 96.00           H  
ATOM    181  N   SER B   7      36.412 -53.537  58.370 -0.41 57.00           N  
ATOM    182  CA  SER B   7      36.278 -52.396  59.306 -0.02 49.00           C  
ATOM    183  C   SER B   7      37.216 -52.418  60.545  0.59 73.00           C  
ATOM    184  O   SER B   7      36.739 -52.164  61.665 -0.56 79.00           O  
ATOM    185  CB  SER B   7      34.810 -52.197  59.722  0.21 17.00           C  
ATOM    186  OG  SER B   7      33.964 -52.027  58.600 -0.65 46.00           O  
ATOM    187  H   SER B   7      36.605 -53.307  57.401  0.27 19.00           H  
ATOM    188  HA  SER B   7      36.563 -51.507  58.745  0.08 43.00           H  
ATOM    189  HB2 SER B   7      34.471 -53.055  60.308  0.03 52.00           H  
ATOM    190  HB3 SER B   7      34.734 -51.301  60.339  0.03 52.00           H  
ATOM    191  HG  SER B   7      33.840 -52.895  58.201  0.42 75.00           H  
ATOM    192  N   PRO B   8      38.515 -52.767  60.409 -0.25 48.00           N  
ATOM    193  CA  PRO B   8      39.455 -52.859  61.526 -0.02 66.00           C  
ATOM    194  C   PRO B   8      39.548 -51.541  62.298  0.58 96.00           C  
ATOM    195  O   PRO B   8      39.707 -50.464  61.714 -0.57 48.00           O  
ATOM    196  CB  PRO B   8      40.810 -53.248  60.920 -0.00 70.00           C  
ATOM    197  CG  PRO B   8      40.691 -52.741  59.486  0.01 89.00           C  
ATOM    198  CD  PRO B   8      39.232 -53.038  59.177  0.01 92.00           C  
ATOM    199  HA  PRO B   8      39.127 -53.652  62.201  0.06 41.00           H  
ATOM    200  HB2 PRO B   8      41.648 -52.777  61.435  0.02 53.00           H  
ATOM    201  HB3 PRO B   8      40.917 -54.335  60.929  0.02 53.00           H  
ATOM    202  HG2 PRO B   8      40.853 -51.662  59.463  0.02 13.00           H  
ATOM    203  HG3 PRO B   8      41.368 -53.259  58.807  0.02 13.00           H  
ATOM    204  HD2 PRO B   8      38.872 -52.422  58.355  0.03 91.00           H  
ATOM    205  HD3 PRO B   8      39.126 -54.096  58.936  0.03 91.00           H  
ATOM    206  N   LYS B   9      39.506 -51.659  63.622 -0.34 79.00           N  
ATOM    207  CA  LYS B   9      39.441 -50.563  64.594 -0.24  0.00           C  
ATOM    208  C   LYS B   9      40.223 -50.938  65.852  0.73 41.00           C  
ATOM    209  O   LYS B   9      40.469 -52.122  66.087 -0.58 94.00           O  
ATOM    210  CB  LYS B   9      37.966 -50.219  64.873 -0.00 94.00           C  
ATOM    211  CG  LYS B   9      37.230 -51.230  65.772  0.01 87.00           C  
ATOM    212  CD  LYS B   9      35.753 -50.861  65.974 -0.04 79.00           C  
ATOM    213  CE  LYS B   9      34.922 -50.856  64.682 -0.01 43.00           C  
ATOM    214  NZ  LYS B   9      35.011 -52.134  63.931 -0.38 54.00           N1+
ATOM    215  H   LYS B   9      39.496 -52.596  64.009  0.27 47.00           H  
ATOM    216  HA  LYS B   9      39.901 -49.671  64.176  0.14 26.00           H  
ATOM    217  HB2 LYS B   9      37.916 -49.236  65.340  0.03 62.00           H  
ATOM    218  HB3 LYS B   9      37.451 -50.150  63.914  0.03 62.00           H  
ATOM    219  HG2 LYS B   9      37.302 -52.231  65.344  0.01  3.00           H  
ATOM    220  HG3 LYS B   9      37.700 -51.253  66.753  0.01  3.00           H  
ATOM    221  HD2 LYS B   9      35.305 -51.556  66.685  0.06 21.00           H  
ATOM    222  HD3 LYS B   9      35.702 -49.865  66.422  0.06 21.00           H  
ATOM    223  HE2 LYS B   9      33.883 -50.639  64.952  0.11 35.00           H  
ATOM    224  HE3 LYS B   9      35.267 -50.025  64.060  0.11 35.00           H  
ATOM    225  HZ1 LYS B   9      34.322 -52.160  63.193  0.34  0.00           H  
ATOM    226  HZ2 LYS B   9      35.921 -52.223  63.481  0.34  0.00           H  
ATOM    227  HZ3 LYS B   9      34.862 -52.920  64.548  0.34  0.00           H  
ATOM    228  N   TRP B  10      40.603 -49.955  66.659 -0.41 57.00           N  
ATOM    229  CA  TRP B  10      41.053 -50.214  68.027 -0.02 75.00           C  
ATOM    230  C   TRP B  10      39.862 -50.564  68.931  0.59 73.00           C  
ATOM    231  O   TRP B  10      38.774 -50.018  68.773 -0.56 79.00           O  
ATOM    232  CB  TRP B  10      41.845 -49.014  68.549 -0.00 50.00           C  
ATOM    233  CG  TRP B  10      42.994 -48.629  67.667 -0.14 15.00           C  
ATOM    234  CD1 TRP B  10      43.001 -47.550  66.853 -0.16 38.00           C  
ATOM    235  CD2 TRP B  10      44.240 -49.350  67.393  0.12 43.00           C  
ATOM    236  CE2 TRP B  10      44.941 -48.634  66.382  0.13 80.00           C  
ATOM    237  CE3 TRP B  10      44.843 -50.549  67.841 -0.23 87.00           C  
ATOM    238  NE1 TRP B  10      44.155 -47.546  66.101 -0.34 18.00           N  
ATOM    239  CZ2 TRP B  10      46.144 -49.075  65.831 -0.26  1.00           C  
ATOM    240  CZ3 TRP B  10      46.051 -51.018  67.280 -0.19 72.00           C  
ATOM    241  CH2 TRP B  10      46.700 -50.287  66.268 -0.11 34.00           C  
ATOM    242  H   TRP B  10      40.341 -49.007  66.420  0.27 19.00           H  
ATOM    243  HA  TRP B  10      41.728 -51.070  68.016  0.11 23.00           H  
ATOM    244  HB2 TRP B  10      41.171 -48.159  68.640  0.03 39.00           H  
ATOM    245  HB3 TRP B  10      42.223 -49.243  69.546  0.03 39.00           H  
ATOM    246  HD1 TRP B  10      42.193 -46.832  66.777  0.20 62.00           H  
ATOM    247  HE1 TRP B  10      44.324 -46.914  65.323  0.34 12.00           H  
ATOM    248  HE3 TRP B  10      44.365 -51.114  68.629  0.17  0.00           H  
ATOM    249  HZ2 TRP B  10      46.600 -48.467  65.075  0.15 72.00           H  
ATOM    250  HZ3 TRP B  10      46.480 -51.940  67.650  0.14 47.00           H  
ATOM    251  HH2 TRP B  10      47.618 -50.648  65.836  0.14 17.00           H  
ATOM    252  N   THR B  11      40.042 -51.557  69.797 -0.41 57.00           N  
ATOM    253  CA  THR B  11      39.048 -52.038  70.780 -0.03 89.00           C  
ATOM    254  C   THR B  11      39.416 -51.662  72.218  0.59 73.00           C  
ATOM    255  O   THR B  11      38.550 -51.634  73.088 -0.56 79.00           O  
ATOM    256  CB  THR B  11      38.916 -53.565  70.691  0.36 54.00           C  
ATOM    257  CG2 THR B  11      38.100 -54.034  69.485 -0.24 38.00           C  
ATOM    258  OG1 THR B  11      40.200 -54.135  70.548 -0.67 61.00           O  
ATOM    259  H   THR B  11      40.920 -52.053  69.791  0.27 19.00           H  
ATOM    260  HA  THR B  11      38.071 -51.593  70.583  0.10  7.00           H  
ATOM    261  HB  THR B  11      38.443 -53.949  71.595  0.00 43.00           H  
ATOM    262  HG1 THR B  11      40.160 -54.705  69.774  0.41  2.00           H  
ATOM    263 HG21 THR B  11      38.019 -55.122  69.510  0.06 42.00           H  
ATOM    264 HG22 THR B  11      37.093 -53.616  69.544  0.06 42.00           H  
ATOM    265 HG23 THR B  11      38.571 -53.718  68.555  0.06 42.00           H  
ATOM    266  N   SER B  12      40.662 -51.250  72.465 -0.41 57.00           N  
ATOM    267  CA  SER B  12      41.088 -50.604  73.706 -0.02 49.00           C  
ATOM    268  C   SER B  12      40.498 -49.186  73.835  0.59 73.00           C  
ATOM    269  O   SER B  12      40.670 -48.358  72.937 -0.56 79.00           O  
ATOM    270  CB  SER B  12      42.626 -50.575  73.755  0.21 17.00           C  
ATOM    271  OG  SER B  12      43.195 -50.142  72.529 -0.65 46.00           O  
ATOM    272  H   SER B  12      41.327 -51.231  71.707  0.27 19.00           H  
ATOM    273  HA  SER B  12      40.735 -51.208  74.549  0.08 43.00           H  
ATOM    274  HB2 SER B  12      42.941 -49.907  74.559  0.03 52.00           H  
ATOM    275  HB3 SER B  12      43.001 -51.577  73.976  0.03 52.00           H  
ATOM    276  HG  SER B  12      43.994 -49.643  72.748  0.42 75.00           H  
ATOM    277  N   LYS B  13      40.097 -48.815  75.059 -0.34 79.00           N  
ATOM    278  CA  LYS B  13      39.695 -47.434  75.438 -0.24  0.00           C  
ATOM    279  C   LYS B  13      40.796 -46.400  75.141  0.73 41.00           C  
ATOM    280  O   LYS B  13      40.517 -45.213  74.957 -0.58 94.00           O  
ATOM    281  CB  LYS B  13      39.329 -47.415  76.941 -0.00 94.00           C  
ATOM    282  CG  LYS B  13      38.818 -46.046  77.441  0.01 87.00           C  
ATOM    283  CD  LYS B  13      38.395 -46.052  78.920 -0.04 79.00           C  
ATOM    284  CE  LYS B  13      37.883 -44.653  79.308 -0.01 43.00           C  
ATOM    285  NZ  LYS B  13      37.443 -44.565  80.728 -0.38 54.00           N1+
ATOM    286  H   LYS B  13      39.956 -49.556  75.734  0.27 47.00           H  
ATOM    287  HA  LYS B  13      38.824 -47.144  74.841  0.14 26.00           H  
ATOM    288  HB2 LYS B  13      38.557 -48.165  77.121  0.03 62.00           H  
ATOM    289  HB3 LYS B  13      40.212 -47.691  77.520  0.03 62.00           H  
ATOM    290  HG2 LYS B  13      39.608 -45.305  77.330  0.01  3.00           H  
ATOM    291  HG3 LYS B  13      37.969 -45.745  76.828  0.01  3.00           H  
ATOM    292  HD2 LYS B  13      37.603 -46.789  79.066  0.06 21.00           H  
ATOM    293  HD3 LYS B  13      39.254 -46.319  79.539  0.06 21.00           H  
ATOM    294  HE2 LYS B  13      38.681 -43.928  79.120  0.11 35.00           H  
ATOM    295  HE3 LYS B  13      37.046 -44.401  78.648  0.11 35.00           H  
ATOM    296  HZ1 LYS B  13      38.203 -44.771  81.365  0.34  0.00           H  
ATOM    297  HZ2 LYS B  13      37.099 -43.635  80.937  0.34  0.00           H  
ATOM    298  HZ3 LYS B  13      36.687 -45.215  80.912  0.34  0.00           H  
ATOM    299  N   VAL B  14      42.048 -46.816  75.351 -0.41 57.00           N  
ATOM    300  CA  VAL B  14      43.239 -45.991  75.159 -0.08 75.00           C  
ATOM    301  C   VAL B  14      44.138 -46.597  74.084  0.59 73.00           C  
ATOM    302  O   VAL B  14      44.419 -47.796  74.099 -0.56 79.00           O  
ATOM    303  CB  VAL B  14      43.947 -45.710  76.499  0.29 85.00           C  
ATOM    304  CG1 VAL B  14      44.587 -46.931  77.173 -0.31 92.00           C  
ATOM    305  CG2 VAL B  14      45.042 -44.656  76.342 -0.31 92.00           C  
ATOM    306  H   VAL B  14      42.188 -47.805  75.480  0.27 19.00           H  
ATOM    307  HA  VAL B  14      42.901 -45.031  74.785  0.09 69.00           H  
ATOM    308  HB  VAL B  14      43.207 -45.301  77.190 -0.02 97.00           H  
ATOM    309 HG11 VAL B  14      45.008 -46.644  78.138  0.07 91.00           H  
ATOM    310 HG12 VAL B  14      43.840 -47.704  77.342  0.07 91.00           H  
ATOM    311 HG13 VAL B  14      45.387 -47.335  76.552  0.07 91.00           H  
ATOM    312 HG21 VAL B  14      45.484 -44.469  77.319  0.07 91.00           H  
ATOM    313 HG22 VAL B  14      45.818 -45.007  75.660  0.07 91.00           H  
ATOM    314 HG23 VAL B  14      44.614 -43.728  75.961  0.07 91.00           H  
ATOM    315  N   VAL B  15      44.600 -45.757  73.158 -0.41 57.00           N  
ATOM    316  CA  VAL B  15      45.492 -46.142  72.055 -0.08 75.00           C  
ATOM    317  C   VAL B  15      46.835 -45.435  72.224  0.59 73.00           C  
ATOM    318  O   VAL B  15      46.903 -44.202  72.292 -0.56 79.00           O  
ATOM    319  CB  VAL B  15      44.839 -45.839  70.693  0.29 85.00           C  
ATOM    320  CG1 VAL B  15      45.748 -46.218  69.518 -0.31 92.00           C  
ATOM    321  CG2 VAL B  15      43.531 -46.614  70.507 -0.31 92.00           C  
ATOM    322  H   VAL B  15      44.282 -44.792  73.197  0.27 19.00           H  
ATOM    323  HA  VAL B  15      45.677 -47.218  72.094  0.09 69.00           H  
ATOM    324  HB  VAL B  15      44.616 -44.776  70.635 -0.02 97.00           H  
ATOM    325 HG11 VAL B  15      45.267 -45.951  68.578  0.07 91.00           H  
ATOM    326 HG12 VAL B  15      46.703 -45.696  69.583  0.07 91.00           H  
ATOM    327 HG13 VAL B  15      45.912 -47.295  69.531  0.07 91.00           H  
ATOM    328 HG21 VAL B  15      43.087 -46.364  69.544  0.07 91.00           H  
ATOM    329 HG22 VAL B  15      43.723 -47.686  70.557  0.07 91.00           H  
ATOM    330 HG23 VAL B  15      42.817 -46.354  71.287  0.07 91.00           H  
ATOM    331  N   THR B  16      47.910 -46.199  72.396 -0.41 57.00           N  
ATOM    332  CA  THR B  16      49.251 -45.629  72.579 -0.03 89.00           C  
ATOM    333  C   THR B  16      49.882 -45.199  71.255  0.59 73.00           C  
ATOM    334  O   THR B  16      49.714 -45.840  70.216 -0.56 79.00           O  
ATOM    335  CB  THR B  16      50.186 -46.564  73.363  0.36 54.00           C  
ATOM    336  CG2 THR B  16      49.715 -46.767  74.808 -0.24 38.00           C  
ATOM    337  OG1 THR B  16      50.395 -47.802  72.721 -0.67 61.00           O  
ATOM    338  H   THR B  16      47.822 -47.214  72.317  0.27 19.00           H  
ATOM    339  HA  THR B  16      49.148 -44.727  73.181  0.10  7.00           H  
ATOM    340  HB  THR B  16      51.159 -46.075  73.407  0.00 43.00           H  
ATOM    341  HG1 THR B  16      49.532 -48.259  72.581  0.41  2.00           H  
ATOM    342 HG21 THR B  16      50.576 -46.658  75.468  0.06 42.00           H  
ATOM    343 HG22 THR B  16      48.969 -46.020  75.087  0.06 42.00           H  
ATOM    344 HG23 THR B  16      49.286 -47.762  74.941  0.06 42.00           H  
ATOM    345  N   TYR B  17      50.728 -44.170  71.299 -0.41 57.00           N  
ATOM    346  CA  TYR B  17      51.557 -43.765  70.165 -0.00 14.00           C  
ATOM    347  C   TYR B  17      52.991 -43.450  70.594  0.59 73.00           C  
ATOM    348  O   TYR B  17      53.228 -42.920  71.680 -0.56 79.00           O  
ATOM    349  CB  TYR B  17      50.887 -42.619  69.387 -0.01 52.00           C  
ATOM    350  CG  TYR B  17      50.904 -41.251  70.042 -0.00 11.00           C  
ATOM    351  CD1 TYR B  17      49.901 -40.902  70.966 -0.19  6.00           C  
ATOM    352  CD2 TYR B  17      51.881 -40.297  69.680 -0.19  6.00           C  
ATOM    353  CE1 TYR B  17      49.866 -39.612  71.522 -0.23 41.00           C  
ATOM    354  CE2 TYR B  17      51.848 -39.001  70.232 -0.23 41.00           C  
ATOM    355  CZ  TYR B  17      50.833 -38.657  71.150  0.32 26.00           C  
ATOM    356  OH  TYR B  17      50.784 -37.419  71.710 -0.55 79.00           O  
ATOM    357  H   TYR B  17      50.839 -43.659  72.171  0.27 19.00           H  
ATOM    358  HA  TYR B  17      51.624 -44.613  69.487  0.08 76.00           H  
ATOM    359  HB2 TYR B  17      51.367 -42.542  68.412  0.02 95.00           H  
ATOM    360  HB3 TYR B  17      49.847 -42.891  69.201  0.02 95.00           H  
ATOM    361  HD1 TYR B  17      49.141 -41.628  71.230  0.16 99.00           H  
ATOM    362  HD2 TYR B  17      52.646 -40.563  68.964  0.16 99.00           H  
ATOM    363  HE1 TYR B  17      49.091 -39.327  72.218  0.16 56.00           H  
ATOM    364  HE2 TYR B  17      52.595 -38.273  69.952  0.16 56.00           H  
ATOM    365  HH  TYR B  17      51.076 -36.706  71.129  0.39 92.00           H  
ATOM    366  N   ARG B  18      53.944 -43.684  69.688 -0.34 79.00           N  
ATOM    367  CA  ARG B  18      55.337 -43.245  69.828 -0.26 37.00           C  
ATOM    368  C   ARG B  18      55.830 -42.625  68.537  0.73 41.00           C  
ATOM    369  O   ARG B  18      55.695 -43.228  67.476 -0.58 94.00           O  
ATOM    370  CB  ARG B  18      56.232 -44.403  70.296 -0.00  7.00           C  
ATOM    371  CG  ARG B  18      57.707 -43.987  70.389  0.03 90.00           C  
ATOM    372  CD  ARG B  18      58.476 -44.839  71.387  0.04 86.00           C  
ATOM    373  NE  ARG B  18      58.937 -46.141  70.871 -0.52 95.00           N  
ATOM    374  CZ  ARG B  18      60.182 -46.462  70.547  0.80 76.00           C  
ATOM    375  NH1 ARG B  18      61.174 -45.613  70.534 -0.86 27.00           N1+
ATOM    376  NH2 ARG B  18      60.459 -47.700  70.270 -0.86 27.00           N  
ATOM    377  H   ARG B  18      53.661 -44.092  68.801  0.27 47.00           H  
ATOM    378  HA  ARG B  18      55.382 -42.476  70.603  0.15 60.00           H  
ATOM    379  HB2 ARG B  18      55.886 -44.704  71.282  0.03 27.00           H  
ATOM    380  HB3 ARG B  18      56.152 -45.258  69.624  0.03 27.00           H  
ATOM    381  HG2 ARG B  18      58.192 -44.044  69.413  0.02 85.00           H  
ATOM    382  HG3 ARG B  18      57.782 -42.957  70.745  0.02 85.00           H  
ATOM    383  HD2 ARG B  18      59.333 -44.233  71.642  0.06 87.00           H  
ATOM    384  HD3 ARG B  18      57.875 -44.993  72.286  0.06 87.00           H  
ATOM    385  HE  ARG B  18      58.291 -46.916  70.972  0.34 56.00           H  
ATOM    386 HH11 ARG B  18      62.105 -45.913  70.305  0.44 78.00           H  
ATOM    387 HH12 ARG B  18      61.033 -44.682  70.902  0.44 78.00           H  
ATOM    388 HH21 ARG B  18      59.738 -48.382  70.490  0.44 78.00           H  
ATOM    389 HH22 ARG B  18      61.398 -47.992  70.075  0.44 78.00           H  
ATOM    390  N   ILE B  19      56.498 -41.485  68.661 -0.41 57.00           N  
ATOM    391  CA  ILE B  19      57.312 -40.893  67.599 -0.05 97.00           C  
ATOM    392  C   ILE B  19      58.734 -41.456  67.763  0.59 73.00           C  
ATOM    393  O   ILE B  19      59.272 -41.418  68.870 -0.56 79.00           O  
ATOM    394  CB  ILE B  19      57.219 -39.348  67.652  0.13  3.00           C  
ATOM    395  CG1 ILE B  19      55.751 -38.846  67.550 -0.04 30.00           C  
ATOM    396  CG2 ILE B  19      58.030 -38.723  66.504 -0.32  4.00           C  
ATOM    397  CD1 ILE B  19      55.555 -37.438  68.120 -0.06 60.00           C  
ATOM    398  H   ILE B  19      56.689 -41.165  69.599  0.27 19.00           H  
ATOM    399  HA  ILE B  19      56.937 -41.209  66.626  0.08 69.00           H  
ATOM    400  HB  ILE B  19      57.639 -39.015  68.603  0.01 87.00           H  
ATOM    401 HG12 ILE B  19      55.425 -38.863  66.510  0.02 36.00           H  
ATOM    402 HG13 ILE B  19      55.081 -39.495  68.112  0.02 36.00           H  
ATOM    403 HG21 ILE B  19      57.931 -37.638  66.518  0.08 82.00           H  
ATOM    404 HG22 ILE B  19      59.090 -38.951  66.612  0.08 82.00           H  
ATOM    405 HG23 ILE B  19      57.680 -39.091  65.539  0.08 82.00           H  
ATOM    406 HD11 ILE B  19      54.509 -37.149  68.040  0.01 86.00           H  
ATOM    407 HD12 ILE B  19      55.834 -37.434  69.173  0.01 86.00           H  
ATOM    408 HD13 ILE B  19      56.160 -36.712  67.578  0.01 86.00           H  
ATOM    409  N   VAL B  20      59.087 -42.365  66.855 -0.41 57.00           N  
ATOM    410  CA  VAL B  20      60.317 -43.185  66.874 -0.08 75.00           C  
ATOM    411  C   VAL B  20      61.480 -42.449  66.203  0.59 73.00           C  
ATOM    412  O   VAL B  20      62.620 -42.574  66.637 -0.56 79.00           O  
ATOM    413  CB  VAL B  20      60.083 -44.525  66.139  0.29 85.00           C  
ATOM    414  CG1 VAL B  20      61.325 -45.427  66.143 -0.31 92.00           C  
ATOM    415  CG2 VAL B  20      58.926 -45.343  66.733 -0.31 92.00           C  
ATOM    416  H   VAL B  20      58.492 -42.453  66.036  0.27 19.00           H  
ATOM    417  HA  VAL B  20      60.608 -43.389  67.906  0.09 69.00           H  
ATOM    418  HB  VAL B  20      59.832 -44.308  65.100 -0.02 97.00           H  
ATOM    419 HG11 VAL B  20      61.103 -46.381  65.666  0.07 91.00           H  
ATOM    420 HG12 VAL B  20      62.132 -44.959  65.579  0.07 91.00           H  
ATOM    421 HG13 VAL B  20      61.664 -45.599  67.165  0.07 91.00           H  
ATOM    422 HG21 VAL B  20      58.834 -46.278  66.184  0.07 91.00           H  
ATOM    423 HG22 VAL B  20      59.118 -45.557  67.784  0.07 91.00           H  
ATOM    424 HG23 VAL B  20      57.987 -44.798  66.634  0.07 91.00           H  
ATOM    425  N   SER B  21      61.176 -41.664  65.170 -0.41 57.00           N  
ATOM    426  CA  SER B  21      62.110 -40.790  64.459 -0.02 49.00           C  
ATOM    427  C   SER B  21      61.416 -39.480  64.084  0.59 73.00           C  
ATOM    428  O   SER B  21      60.188 -39.422  63.972 -0.56 79.00           O  
ATOM    429  CB  SER B  21      62.710 -41.483  63.224  0.21 17.00           C  
ATOM    430  OG  SER B  21      61.706 -41.869  62.301 -0.65 46.00           O  
ATOM    431  H   SER B  21      60.207 -41.573  64.908  0.27 19.00           H  
ATOM    432  HA  SER B  21      62.935 -40.545  65.130  0.08 43.00           H  
ATOM    433  HB2 SER B  21      63.402 -40.795  62.732  0.03 52.00           H  
ATOM    434  HB3 SER B  21      63.272 -42.364  63.539  0.03 52.00           H  
ATOM    435  HG  SER B  21      62.138 -42.070  61.451  0.42 75.00           H  
ATOM    436  N   TYR B  22      62.222 -38.428  63.959 -0.41 57.00           N  
ATOM    437  CA  TYR B  22      61.838 -37.049  63.649 -0.00 14.00           C  
ATOM    438  C   TYR B  22      62.439 -36.640  62.294  0.59 73.00           C  
ATOM    439  O   TYR B  22      63.415 -37.241  61.859 -0.56 79.00           O  
ATOM    440  CB  TYR B  22      62.328 -36.133  64.786 -0.01 52.00           C  
ATOM    441  CG  TYR B  22      61.558 -36.296  66.087 -0.00 11.00           C  
ATOM    442  CD1 TYR B  22      61.902 -37.302  67.013 -0.19  6.00           C  
ATOM    443  CD2 TYR B  22      60.471 -35.445  66.356 -0.19  6.00           C  
ATOM    444  CE1 TYR B  22      61.130 -37.484  68.179 -0.23 41.00           C  
ATOM    445  CE2 TYR B  22      59.703 -35.617  67.525 -0.23 41.00           C  
ATOM    446  CZ  TYR B  22      60.022 -36.650  68.433  0.32 26.00           C  
ATOM    447  OH  TYR B  22      59.246 -36.866  69.529 -0.55 79.00           O  
ATOM    448  H   TYR B  22      63.216 -38.600  63.971  0.27 19.00           H  
ATOM    449  HA  TYR B  22      60.752 -36.969  63.584  0.08 76.00           H  
ATOM    450  HB2 TYR B  22      63.385 -36.328  64.973  0.02 95.00           H  
ATOM    451  HB3 TYR B  22      62.252 -35.093  64.463  0.02 95.00           H  
ATOM    452  HD1 TYR B  22      62.754 -37.939  66.828  0.16 99.00           H  
ATOM    453  HD2 TYR B  22      60.239 -34.652  65.659  0.16 99.00           H  
ATOM    454  HE1 TYR B  22      61.372 -38.267  68.882  0.16 56.00           H  
ATOM    455  HE2 TYR B  22      58.863 -34.970  67.728  0.16 56.00           H  
ATOM    456  HH  TYR B  22      58.511 -36.219  69.567  0.39 92.00           H  
ATOM    457  N   THR B  23      61.868 -35.626  61.640 -0.41 57.00           N  
ATOM    458  CA  THR B  23      62.497 -34.945  60.491 -0.03 89.00           C  
ATOM    459  C   THR B  23      63.530 -33.923  60.987  0.59 73.00           C  
ATOM    460  O   THR B  23      63.354 -33.358  62.066 -0.56 79.00           O  
ATOM    461  CB  THR B  23      61.437 -34.266  59.599  0.36 54.00           C  
ATOM    462  CG2 THR B  23      60.485 -33.332  60.356 -0.24 38.00           C  
ATOM    463  OG1 THR B  23      62.056 -33.475  58.615 -0.67 61.00           O  
ATOM    464  H   THR B  23      61.152 -35.108  62.122  0.27 19.00           H  
ATOM    465  HA  THR B  23      63.021 -35.684  59.880  0.10  7.00           H  
ATOM    466  HB  THR B  23      60.849 -35.032  59.102  0.00 43.00           H  
ATOM    467  HG1 THR B  23      62.101 -33.938  57.770  0.41  2.00           H  
ATOM    468 HG21 THR B  23      59.796 -32.865  59.651  0.06 42.00           H  
ATOM    469 HG22 THR B  23      59.902 -33.894  61.084  0.06 42.00           H  
ATOM    470 HG23 THR B  23      61.049 -32.553  60.868  0.06 42.00           H  
ATOM    471  N   ARG B  24      64.546 -33.607  60.171 -0.34 79.00           N  
ATOM    472  CA  ARG B  24      65.434 -32.443  60.366 -0.26 37.00           C  
ATOM    473  C   ARG B  24      64.751 -31.089  60.093  0.73 41.00           C  
ATOM    474  O   ARG B  24      65.181 -30.084  60.648 -0.58 94.00           O  
ATOM    475  CB  ARG B  24      66.680 -32.639  59.479 -0.00  7.00           C  
ATOM    476  CG  ARG B  24      67.771 -31.574  59.699  0.03 90.00           C  
ATOM    477  CD  ARG B  24      69.032 -31.851  58.868  0.04 86.00           C  
ATOM    478  NE  ARG B  24      70.035 -30.779  59.050 -0.52 95.00           N  
ATOM    479  CZ  ARG B  24      71.211 -30.668  58.454  0.80 76.00           C  
ATOM    480  NH1 ARG B  24      71.642 -31.544  57.590 -0.86 27.00           N1+
ATOM    481  NH2 ARG B  24      71.992 -29.660  58.721 -0.86 27.00           N  
ATOM    482  H   ARG B  24      64.616 -34.111  59.299  0.27 47.00           H  
ATOM    483  HA  ARG B  24      65.736 -32.410  61.414  0.15 60.00           H  
ATOM    484  HB2 ARG B  24      67.106 -33.621  59.698  0.03 27.00           H  
ATOM    485  HB3 ARG B  24      66.373 -32.624  58.432  0.03 27.00           H  
ATOM    486  HG2 ARG B  24      67.387 -30.596  59.410  0.02 85.00           H  
ATOM    487  HG3 ARG B  24      68.037 -31.551  60.757  0.02 85.00           H  
ATOM    488  HD2 ARG B  24      69.456 -32.807  59.181  0.06 87.00           H  
ATOM    489  HD3 ARG B  24      68.748 -31.915  57.815  0.06 87.00           H  
ATOM    490  HE  ARG B  24      69.780 -30.040  59.686  0.34 56.00           H  
ATOM    491 HH11 ARG B  24      71.051 -32.318  57.350  0.44 78.00           H  
ATOM    492 HH12 ARG B  24      72.536 -31.429  57.148  0.44 78.00           H  
ATOM    493 HH21 ARG B  24      71.701 -28.951  59.372  0.44 78.00           H  
ATOM    494 HH22 ARG B  24      72.885 -29.572  58.268  0.44 78.00           H  
ATOM    495  N   ASP B  25      63.688 -31.062  59.293 -0.51 63.00           N  
ATOM    496  CA  ASP B  25      63.038 -29.838  58.791  0.03 81.00           C  
ATOM    497  C   ASP B  25      62.296 -29.038  59.879  0.53 66.00           C  
ATOM    498  O   ASP B  25      61.991 -27.861  59.691 -0.58 19.00           O  
ATOM    499  CB  ASP B  25      62.028 -30.211  57.691 -0.03  3.00           C  
ATOM    500  CG  ASP B  25      62.567 -31.051  56.528  0.79 94.00           C  
ATOM    501  OD1 ASP B  25      63.795 -31.302  56.461 -0.80 14.00           O  
ATOM    502  OD2 ASP B  25      61.705 -31.546  55.774 -0.80 14.00           O1-
ATOM    503  H   ASP B  25      63.430 -31.922  58.824  0.29 36.00           H  
ATOM    504  HA  ASP B  25      63.793 -29.183  58.351  0.08 80.00           H  
ATOM    505  HB2 ASP B  25      61.214 -30.768  58.161 -0.01 22.00           H  
ATOM    506  HB3 ASP B  25      61.607 -29.294  57.277 -0.01 22.00           H  
ATOM    507  N   LEU B  26      61.943 -29.689  60.994 -0.41 57.00           N  
ATOM    508  CA  LEU B  26      61.148 -29.127  62.086 -0.05 18.00           C  
ATOM    509  C   LEU B  26      61.789 -29.427  63.451  0.59 73.00           C  
ATOM    510  O   LEU B  26      62.108 -30.590  63.702 -0.56 79.00           O  
ATOM    511  CB  LEU B  26      59.718 -29.703  62.044 -0.11  2.00           C  
ATOM    512  CG  LEU B  26      58.850 -29.240  60.859  0.35 31.00           C  
ATOM    513  CD1 LEU B  26      57.517 -29.998  60.868 -0.41 21.00           C  
ATOM    514  CD2 LEU B  26      58.537 -27.745  60.945 -0.41 21.00           C  
ATOM    515  H   LEU B  26      62.287 -30.633  61.099  0.27 19.00           H  
ATOM    516  HA  LEU B  26      61.104 -28.049  61.952  0.09 22.00           H  
ATOM    517  HB2 LEU B  26      59.800 -30.789  62.008  0.04 57.00           H  
ATOM    518  HB3 LEU B  26      59.211 -29.445  62.974  0.04 57.00           H  
ATOM    519  HG  LEU B  26      59.357 -29.453  59.920 -0.03 61.00           H  
ATOM    520 HD11 LEU B  26      56.987 -29.820  61.802  0.10  0.00           H  
ATOM    521 HD12 LEU B  26      56.904 -29.655  60.034  0.10  0.00           H  
ATOM    522 HD13 LEU B  26      57.704 -31.065  60.748  0.10  0.00           H  
ATOM    523 HD21 LEU B  26      57.860 -27.467  60.143  0.10  0.00           H  
ATOM    524 HD22 LEU B  26      58.084 -27.497  61.902  0.10  0.00           H  
ATOM    525 HD23 LEU B  26      59.453 -27.169  60.811  0.10  0.00           H  
ATOM    526  N   PRO B  27      61.620 -28.538  64.450 -0.25 48.00           N  
ATOM    527  CA  PRO B  27      61.928 -28.850  65.847 -0.02 66.00           C  
ATOM    528  C   PRO B  27      61.105 -30.054  66.346  0.58 96.00           C  
ATOM    529  O   PRO B  27      59.881 -30.072  66.184 -0.57 48.00           O  
ATOM    530  CB  PRO B  27      61.639 -27.559  66.635 -0.00 70.00           C  
ATOM    531  CG  PRO B  27      61.662 -26.453  65.578  0.01 89.00           C  
ATOM    532  CD  PRO B  27      61.183 -27.156  64.315  0.01 92.00           C  
ATOM    533  HA  PRO B  27      62.992 -29.086  65.928  0.06 41.00           H  
ATOM    534  HB2 PRO B  27      60.652 -27.599  67.099  0.02 53.00           H  
ATOM    535  HB3 PRO B  27      62.406 -27.376  67.390  0.02 53.00           H  
ATOM    536  HG2 PRO B  27      61.010 -25.620  65.843  0.02 13.00           H  
ATOM    537  HG3 PRO B  27      62.685 -26.102  65.429  0.02 13.00           H  
ATOM    538  HD2 PRO B  27      60.095 -27.122  64.255  0.03 91.00           H  
ATOM    539  HD3 PRO B  27      61.625 -26.673  63.441  0.03 91.00           H  
ATOM    540  N   HIS B  28      61.711 -30.921  67.163 -0.41 57.00           N  
ATOM    541  CA  HIS B  28      61.066 -32.124  67.732 -0.05 81.00           C  
ATOM    542  C   HIS B  28      59.781 -31.829  68.526  0.59 73.00           C  
ATOM    543  O   HIS B  28      58.752 -32.466  68.297 -0.56 79.00           O  
ATOM    544  CB  HIS B  28      62.089 -32.857  68.622 -0.00 74.00           C  
ATOM    545  CG  HIS B  28      63.194 -33.562  67.871  0.18 68.00           C  
ATOM    546  CD2 HIS B  28      63.959 -34.583  68.356 -0.22  7.00           C  
ATOM    547  ND1 HIS B  28      63.679 -33.200  66.616 -0.54 32.00           N  
ATOM    548  CE1 HIS B  28      64.699 -34.030  66.353  0.16 35.00           C  
ATOM    549  NE2 HIS B  28      64.893 -34.871  67.384 -0.27 95.00           N  
ATOM    550  H   HIS B  28      62.725 -30.939  67.131  0.27 19.00           H  
ATOM    551  HA  HIS B  28      60.790 -32.790  66.915  0.13 60.00           H  
ATOM    552  HB2 HIS B  28      62.548 -32.141  69.304  0.03 67.00           H  
ATOM    553  HB3 HIS B  28      61.565 -33.603  69.222  0.03 67.00           H  
ATOM    554  HD2 HIS B  28      63.864 -35.045  69.329  0.18 62.00           H  
ATOM    555  HE1 HIS B  28      65.282 -34.015  65.441  0.14 35.00           H  
ATOM    556  HE2 HIS B  28      65.632 -35.558  67.446  0.33 39.00           H  
ATOM    557  N   ILE B  29      59.747 -30.693  69.231 -0.41 57.00           N  
ATOM    558  CA  ILE B  29      58.543 -30.176  69.903 -0.05 97.00           C  
ATOM    559  C   ILE B  29      57.435 -29.715  68.929  0.59 73.00           C  
ATOM    560  O   ILE B  29      56.253 -29.882  69.221 -0.56 79.00           O  
ATOM    561  CB  ILE B  29      58.950 -29.068  70.906  0.13  3.00           C  
ATOM    562  CG1 ILE B  29      57.777 -28.539  71.758 -0.04 30.00           C  
ATOM    563  CG2 ILE B  29      59.606 -27.857  70.210 -0.32  4.00           C  
ATOM    564  CD1 ILE B  29      57.037 -29.612  72.567 -0.06 60.00           C  
ATOM    565  H   ILE B  29      60.613 -30.186  69.332  0.27 19.00           H  
ATOM    566  HA  ILE B  29      58.129 -31.003  70.480  0.08 69.00           H  
ATOM    567  HB  ILE B  29      59.685 -29.492  71.594  0.01 87.00           H  
ATOM    568 HG12 ILE B  29      58.166 -27.805  72.466  0.02 36.00           H  
ATOM    569 HG13 ILE B  29      57.067 -28.031  71.114  0.02 36.00           H  
ATOM    570 HG21 ILE B  29      59.873 -27.105  70.956  0.08 82.00           H  
ATOM    571 HG22 ILE B  29      60.524 -28.157  69.706  0.08 82.00           H  
ATOM    572 HG23 ILE B  29      58.931 -27.405  69.485  0.08 82.00           H  
ATOM    573 HD11 ILE B  29      57.737 -30.127  73.227  0.01 86.00           H  
ATOM    574 HD12 ILE B  29      56.261 -29.135  73.167  0.01 86.00           H  
ATOM    575 HD13 ILE B  29      56.562 -30.337  71.907  0.01 86.00           H  
ATOM    576  N   THR B  30      57.776 -29.208  67.741 -0.41 57.00           N  
ATOM    577  CA  THR B  30      56.797 -28.864  66.692 -0.03 89.00           C  
ATOM    578  C   THR B  30      56.145 -30.109  66.092  0.59 73.00           C  
ATOM    579  O   THR B  30      54.915 -30.171  66.086 -0.56 79.00           O  
ATOM    580  CB  THR B  30      57.407 -27.959  65.602  0.36 54.00           C  
ATOM    581  CG2 THR B  30      56.441 -27.665  64.456 -0.24 38.00           C  
ATOM    582  OG1 THR B  30      57.721 -26.700  66.162 -0.67 61.00           O  
ATOM    583  H   THR B  30      58.754 -29.237  67.473  0.27 19.00           H  
ATOM    584  HA  THR B  30      55.991 -28.301  67.154  0.10  7.00           H  
ATOM    585  HB  THR B  30      58.309 -28.412  65.191  0.00 43.00           H  
ATOM    586  HG1 THR B  30      58.121 -26.179  65.449  0.41  2.00           H  
ATOM    587 HG21 THR B  30      56.826 -26.854  63.834  0.06 42.00           H  
ATOM    588 HG22 THR B  30      56.338 -28.548  63.827  0.06 42.00           H  
ATOM    589 HG23 THR B  30      55.464 -27.376  64.845  0.06 42.00           H  
ATOM    590  N   VAL B  31      56.912 -31.182  65.859 -0.41 57.00           N  
ATOM    591  CA  VAL B  31      56.373 -32.498  65.453 -0.08 75.00           C  
ATOM    592  C   VAL B  31      55.500 -33.118  66.549  0.59 73.00           C  
ATOM    593  O   VAL B  31      54.354 -33.470  66.270 -0.56 79.00           O  
ATOM    594  CB  VAL B  31      57.512 -33.456  65.046  0.29 85.00           C  
ATOM    595  CG1 VAL B  31      57.041 -34.895  64.782 -0.31 92.00           C  
ATOM    596  CG2 VAL B  31      58.214 -32.960  63.775 -0.31 92.00           C  
ATOM    597  H   VAL B  31      57.916 -31.092  65.989  0.27 19.00           H  
ATOM    598  HA  VAL B  31      55.732 -32.356  64.582  0.09 69.00           H  
ATOM    599  HB  VAL B  31      58.242 -33.486  65.851 -0.02 97.00           H  
ATOM    600 HG11 VAL B  31      57.884 -35.503  64.453  0.07 91.00           H  
ATOM    601 HG12 VAL B  31      56.651 -35.339  65.696  0.07 91.00           H  
ATOM    602 HG13 VAL B  31      56.268 -34.905  64.014  0.07 91.00           H  
ATOM    603 HG21 VAL B  31      59.022 -33.640  63.505  0.07 91.00           H  
ATOM    604 HG22 VAL B  31      57.505 -32.900  62.948  0.07 91.00           H  
ATOM    605 HG23 VAL B  31      58.651 -31.976  63.947  0.07 91.00           H  
ATOM    606  N   ASP B  32      55.924 -33.051  67.816 -0.51 63.00           N  
ATOM    607  CA  ASP B  32      55.143 -33.545  68.960  0.03 81.00           C  
ATOM    608  C   ASP B  32      53.784 -32.844  69.106  0.53 66.00           C  
ATOM    609  O   ASP B  32      52.739 -33.502  69.131 -0.58 19.00           O  
ATOM    610  CB  ASP B  32      55.925 -33.376  70.274 -0.03  3.00           C  
ATOM    611  CG  ASP B  32      57.154 -34.270  70.429  0.79 94.00           C  
ATOM    612  OD1 ASP B  32      57.117 -35.363  69.816 -0.80 14.00           O  
ATOM    613  OD2 ASP B  32      57.651 -34.262  71.572 -0.80 14.00           O1-
ATOM    614  H   ASP B  32      56.878 -32.741  67.983  0.29 36.00           H  
ATOM    615  HA  ASP B  32      54.945 -34.607  68.809  0.08 80.00           H  
ATOM    616  HB2 ASP B  32      56.238 -32.337  70.375 -0.01 22.00           H  
ATOM    617  HB3 ASP B  32      55.248 -33.597  71.103 -0.01 22.00           H  
ATOM    618  N   ARG B  33      53.782 -31.503  69.090 -0.34 79.00           N  
ATOM    619  CA  ARG B  33      52.563 -30.681  69.177 -0.26 37.00           C  
ATOM    620  C   ARG B  33      51.615 -30.915  67.993  0.73 41.00           C  
ATOM    621  O   ARG B  33      50.402 -30.963  68.193 -0.58 94.00           O  
ATOM    622  CB  ARG B  33      52.946 -29.192  69.279 -0.00  7.00           C  
ATOM    623  CG  ARG B  33      53.543 -28.781  70.639  0.03 90.00           C  
ATOM    624  CD  ARG B  33      53.736 -27.255  70.750  0.04 86.00           C  
ATOM    625  NE  ARG B  33      54.999 -26.765  70.150 -0.52 95.00           N  
ATOM    626  CZ  ARG B  33      55.247 -26.330  68.924  0.80 76.00           C  
ATOM    627  NH1 ARG B  33      54.344 -26.264  67.988 -0.86 27.00           N1+
ATOM    628  NH2 ARG B  33      56.446 -25.940  68.609 -0.86 27.00           N  
ATOM    629  H   ARG B  33      54.685 -31.034  69.049  0.27 47.00           H  
ATOM    630  HA  ARG B  33      52.009 -30.970  70.070  0.15 60.00           H  
ATOM    631  HB2 ARG B  33      53.661 -28.957  68.490  0.03 27.00           H  
ATOM    632  HB3 ARG B  33      52.046 -28.598  69.113  0.03 27.00           H  
ATOM    633  HG2 ARG B  33      52.867 -29.099  71.434  0.02 85.00           H  
ATOM    634  HG3 ARG B  33      54.492 -29.286  70.807  0.02 85.00           H  
ATOM    635  HD2 ARG B  33      52.880 -26.738  70.316  0.06 87.00           H  
ATOM    636  HD3 ARG B  33      53.757 -27.006  71.813  0.06 87.00           H  
ATOM    637  HE  ARG B  33      55.793 -26.754  70.769  0.34 56.00           H  
ATOM    638 HH11 ARG B  33      54.579 -25.784  67.132  0.44 78.00           H  
ATOM    639 HH12 ARG B  33      53.397 -26.487  68.215  0.44 78.00           H  
ATOM    640 HH21 ARG B  33      56.722 -25.868  67.632  0.44 78.00           H  
ATOM    641 HH22 ARG B  33      57.162 -25.847  69.305  0.44 78.00           H  
ATOM    642  N   LEU B  34      52.142 -31.104  66.781 -0.41 57.00           N  
ATOM    643  CA  LEU B  34      51.349 -31.352  65.567 -0.05 18.00           C  
ATOM    644  C   LEU B  34      50.790 -32.785  65.488  0.59 73.00           C  
ATOM    645  O   LEU B  34      49.616 -32.931  65.149 -0.56 79.00           O  
ATOM    646  CB  LEU B  34      52.203 -31.000  64.332 -0.11  2.00           C  
ATOM    647  CG  LEU B  34      52.046 -29.557  63.796  0.35 31.00           C  
ATOM    648  CD1 LEU B  34      51.844 -28.452  64.841 -0.41 21.00           C  
ATOM    649  CD2 LEU B  34      53.262 -29.172  62.954 -0.41 21.00           C  
ATOM    650  H   LEU B  34      53.153 -31.058  66.693  0.27 19.00           H  
ATOM    651  HA  LEU B  34      50.475 -30.702  65.579  0.09 22.00           H  
ATOM    652  HB2 LEU B  34      53.249 -31.189  64.565  0.04 57.00           H  
ATOM    653  HB3 LEU B  34      51.944 -31.681  63.521  0.04 57.00           H  
ATOM    654  HG  LEU B  34      51.172 -29.546  63.156 -0.03 61.00           H  
ATOM    655 HD11 LEU B  34      51.843 -27.480  64.341  0.10  0.00           H  
ATOM    656 HD12 LEU B  34      50.882 -28.573  65.335  0.10  0.00           H  
ATOM    657 HD13 LEU B  34      52.653 -28.481  65.570  0.10  0.00           H  
ATOM    658 HD21 LEU B  34      54.169 -29.283  63.546  0.10  0.00           H  
ATOM    659 HD22 LEU B  34      53.324 -29.802  62.072  0.10  0.00           H  
ATOM    660 HD23 LEU B  34      53.185 -28.138  62.614  0.10  0.00           H  
ATOM    661  N   VAL B  35      51.492 -33.792  66.022 -0.41 57.00           N  
ATOM    662  CA  VAL B  35      50.931 -35.145  66.219 -0.08 75.00           C  
ATOM    663  C   VAL B  35      49.811 -35.140  67.262  0.59 73.00           C  
ATOM    664  O   VAL B  35      48.725 -35.647  66.983 -0.56 79.00           O  
ATOM    665  CB  VAL B  35      52.030 -36.171  66.576  0.29 85.00           C  
ATOM    666  CG1 VAL B  35      51.460 -37.537  66.987 -0.31 92.00           C  
ATOM    667  CG2 VAL B  35      52.951 -36.436  65.375 -0.31 92.00           C  
ATOM    668  H   VAL B  35      52.447 -33.612  66.324  0.27 19.00           H  
ATOM    669  HA  VAL B  35      50.475 -35.466  65.283  0.09 69.00           H  
ATOM    670  HB  VAL B  35      52.625 -35.787  67.404 -0.02 97.00           H  
ATOM    671 HG11 VAL B  35      52.276 -38.232  67.175  0.07 91.00           H  
ATOM    672 HG12 VAL B  35      50.879 -37.452  67.905  0.07 91.00           H  
ATOM    673 HG13 VAL B  35      50.821 -37.929  66.196  0.07 91.00           H  
ATOM    674 HG21 VAL B  35      53.476 -35.525  65.103  0.07 91.00           H  
ATOM    675 HG22 VAL B  35      53.699 -37.186  65.631  0.07 91.00           H  
ATOM    676 HG23 VAL B  35      52.370 -36.783  64.520  0.07 91.00           H  
ATOM    677  N   SER B  36      49.977 -34.408  68.372 -0.41 57.00           N  
ATOM    678  CA  SER B  36      48.910 -34.248  69.382 -0.02 49.00           C  
ATOM    679  C   SER B  36      47.696 -33.461  68.851  0.59 73.00           C  
ATOM    680  O   SER B  36      46.572 -33.922  69.069 -0.56 79.00           O  
ATOM    681  CB  SER B  36      49.425 -33.590  70.664  0.21 17.00           C  
ATOM    682  OG  SER B  36      50.438 -34.416  71.241 -0.65 46.00           O  
ATOM    683  H   SER B  36      50.889 -34.009  68.574  0.27 19.00           H  
ATOM    684  HA  SER B  36      48.543 -35.251  69.641  0.08 43.00           H  
ATOM    685  HB2 SER B  36      49.843 -32.609  70.416  0.03 52.00           H  
ATOM    686  HB3 SER B  36      48.595 -33.452  71.372  0.03 52.00           H  
ATOM    687  HG  SER B  36      50.948 -33.869  71.857  0.42 75.00           H  
ATOM    688  N   LYS B  37      47.879 -32.406  68.033 -0.34 79.00           N  
ATOM    689  CA  LYS B  37      46.764 -31.747  67.323 -0.24  0.00           C  
ATOM    690  C   LYS B  37      46.027 -32.724  66.397  0.73 41.00           C  
ATOM    691  O   LYS B  37      44.807 -32.826  66.470 -0.58 94.00           O  
ATOM    692  CB  LYS B  37      47.244 -30.553  66.478 -0.00 94.00           C  
ATOM    693  CG  LYS B  37      47.522 -29.214  67.190  0.01 87.00           C  
ATOM    694  CD  LYS B  37      47.351 -28.077  66.159 -0.04 79.00           C  
ATOM    695  CE  LYS B  37      47.964 -26.728  66.561 -0.01 43.00           C  
ATOM    696  NZ  LYS B  37      47.726 -25.694  65.512 -0.38 54.00           N1+
ATOM    697  H   LYS B  37      48.826 -32.060  67.901  0.27 47.00           H  
ATOM    698  HA  LYS B  37      46.026 -31.398  68.047  0.14 26.00           H  
ATOM    699  HB2 LYS B  37      48.146 -30.843  65.939  0.03 62.00           H  
ATOM    700  HB3 LYS B  37      46.466 -30.370  65.734  0.03 62.00           H  
ATOM    701  HG2 LYS B  37      46.821 -29.067  68.013  0.01  3.00           H  
ATOM    702  HG3 LYS B  37      48.540 -29.215  67.579  0.01  3.00           H  
ATOM    703  HD2 LYS B  37      47.821 -28.391  65.227  0.06 21.00           H  
ATOM    704  HD3 LYS B  37      46.282 -27.943  65.977  0.06 21.00           H  
ATOM    705  HE2 LYS B  37      47.531 -26.406  67.514  0.11 35.00           H  
ATOM    706  HE3 LYS B  37      49.039 -26.868  66.708  0.11 35.00           H  
ATOM    707  HZ1 LYS B  37      46.736 -25.503  65.406  0.34  0.00           H  
ATOM    708  HZ2 LYS B  37      48.180 -24.818  65.748  0.34  0.00           H  
ATOM    709  HZ3 LYS B  37      48.080 -25.991  64.611  0.34  0.00           H  
ATOM    710  N   ALA B  38      46.758 -33.443  65.542 -0.41 57.00           N  
ATOM    711  CA  ALA B  38      46.190 -34.335  64.531  0.03 37.00           C  
ATOM    712  C   ALA B  38      45.394 -35.504  65.137  0.59 73.00           C  
ATOM    713  O   ALA B  38      44.301 -35.807  64.661 -0.56 79.00           O  
ATOM    714  CB  ALA B  38      47.337 -34.853  63.657 -0.18 25.00           C  
ATOM    715  H   ALA B  38      47.762 -33.300  65.532  0.27 19.00           H  
ATOM    716  HA  ALA B  38      45.505 -33.766  63.899  0.08 23.00           H  
ATOM    717  HB1 ALA B  38      46.956 -35.608  62.973  0.06  3.00           H  
ATOM    718  HB2 ALA B  38      47.759 -34.034  63.076  0.06  3.00           H  
ATOM    719  HB3 ALA B  38      48.116 -35.293  64.280  0.06  3.00           H  
ATOM    720  N   LEU B  39      45.880 -36.094  66.236 -0.41 57.00           N  
ATOM    721  CA  LEU B  39      45.164 -37.145  66.970 -0.05 18.00           C  
ATOM    722  C   LEU B  39      43.888 -36.627  67.645  0.59 73.00           C  
ATOM    723  O   LEU B  39      42.835 -37.230  67.469 -0.56 79.00           O  
ATOM    724  CB  LEU B  39      46.100 -37.785  68.016 -0.11  2.00           C  
ATOM    725  CG  LEU B  39      47.068 -38.844  67.459  0.35 31.00           C  
ATOM    726  CD1 LEU B  39      48.006 -39.337  68.557 -0.41 21.00           C  
ATOM    727  CD2 LEU B  39      46.345 -40.075  66.899 -0.41 21.00           C  
ATOM    728  H   LEU B  39      46.796 -35.808  66.568  0.27 19.00           H  
ATOM    729  HA  LEU B  39      44.834 -37.904  66.262  0.09 22.00           H  
ATOM    730  HB2 LEU B  39      46.685 -36.992  68.484  0.04 57.00           H  
ATOM    731  HB3 LEU B  39      45.495 -38.246  68.797  0.04 57.00           H  
ATOM    732  HG  LEU B  39      47.681 -38.395  66.683 -0.03 61.00           H  
ATOM    733 HD11 LEU B  39      48.564 -38.497  68.969  0.10  0.00           H  
ATOM    734 HD12 LEU B  39      47.432 -39.816  69.350  0.10  0.00           H  
ATOM    735 HD13 LEU B  39      48.716 -40.054  68.144  0.10  0.00           H  
ATOM    736 HD21 LEU B  39      45.786 -39.817  66.002  0.10  0.00           H  
ATOM    737 HD22 LEU B  39      47.066 -40.850  66.647  0.10  0.00           H  
ATOM    738 HD23 LEU B  39      45.655 -40.469  67.647  0.10  0.00           H  
ATOM    739  N   ASN B  40      43.939 -35.465  68.303 -0.41 57.00           N  
ATOM    740  CA  ASN B  40      42.783 -34.881  68.995  0.01 43.00           C  
ATOM    741  C   ASN B  40      41.767 -34.191  68.062  0.59 73.00           C  
ATOM    742  O   ASN B  40      40.613 -34.064  68.456 -0.56 79.00           O  
ATOM    743  CB  ASN B  40      43.293 -33.968  70.122 -0.20 41.00           C  
ATOM    744  CG  ASN B  40      43.919 -34.776  71.251  0.71 30.00           C  
ATOM    745  ND2 ASN B  40      45.226 -34.814  71.350 -0.91 91.00           N  
ATOM    746  OD1 ASN B  40      43.255 -35.472  71.997 -0.59 31.00           O  
ATOM    747  H   ASN B  40      44.826 -34.984  68.374  0.27 19.00           H  
ATOM    748  HA  ASN B  40      42.223 -35.689  69.473  0.10 48.00           H  
ATOM    749  HB2 ASN B  40      44.016 -33.255  69.726  0.07 97.00           H  
ATOM    750  HB3 ASN B  40      42.458 -33.403  70.541  0.07 97.00           H  
ATOM    751 HD21 ASN B  40      45.600 -35.373  72.094  0.41 96.00           H  
ATOM    752 HD22 ASN B  40      45.792 -34.351  70.650  0.41 96.00           H  
ATOM    753  N   MET B  41      42.104 -33.968  66.784 -0.41 57.00           N  
ATOM    754  CA  MET B  41      41.133 -33.619  65.733 -0.02 37.00           C  
ATOM    755  C   MET B  41      40.158 -34.766  65.453  0.59 73.00           C  
ATOM    756  O   MET B  41      38.956 -34.546  65.486 -0.56 79.00           O  
ATOM    757  CB  MET B  41      41.859 -33.218  64.434  0.03 42.00           C  
ATOM    758  CG  MET B  41      41.211 -31.983  63.796  0.00 18.00           C  
ATOM    759  SD  MET B  41      42.033 -31.348  62.306 -0.27 37.00           S  
ATOM    760  CE  MET B  41      43.675 -30.926  62.957 -0.05 36.00           C  
ATOM    761  H   MET B  41      43.080 -34.043  66.527  0.27 19.00           H  
ATOM    762  HA  MET B  41      40.534 -32.777  66.085  0.08 80.00           H  
ATOM    763  HB2 MET B  41      42.904 -33.003  64.649  0.02 41.00           H  
ATOM    764  HB3 MET B  41      41.826 -34.038  63.714  0.02 41.00           H  
ATOM    765  HG2 MET B  41      40.183 -32.233  63.531  0.04 40.00           H  
ATOM    766  HG3 MET B  41      41.181 -31.181  64.534  0.04 40.00           H  
ATOM    767  HE1 MET B  41      44.211 -30.322  62.224  0.06 84.00           H  
ATOM    768  HE2 MET B  41      43.571 -30.361  63.884  0.06 84.00           H  
ATOM    769  HE3 MET B  41      44.240 -31.839  63.145  0.06 84.00           H  
ATOM    770  N   TRP B  42      40.658 -36.002  65.356 -0.41 57.00           N  
ATOM    771  CA  TRP B  42      39.817 -37.204  65.341 -0.02 75.00           C  
ATOM    772  C   TRP B  42      39.232 -37.509  66.726  0.59 73.00           C  
ATOM    773  O   TRP B  42      38.039 -37.762  66.837 -0.56 79.00           O  
ATOM    774  CB  TRP B  42      40.640 -38.390  64.819 -0.00 50.00           C  
ATOM    775  CG  TRP B  42      41.131 -38.278  63.404 -0.14 15.00           C  
ATOM    776  CD1 TRP B  42      42.397 -37.981  63.034 -0.16 38.00           C  
ATOM    777  CD2 TRP B  42      40.379 -38.417  62.158  0.12 43.00           C  
ATOM    778  CE2 TRP B  42      41.269 -38.197  61.065  0.13 80.00           C  
ATOM    779  CE3 TRP B  42      39.031 -38.675  61.836 -0.23 87.00           C  
ATOM    780  NE1 TRP B  42      42.484 -37.945  61.656 -0.34 18.00           N  
ATOM    781  CZ2 TRP B  42      40.853 -38.234  59.728 -0.26  1.00           C  
ATOM    782  CZ3 TRP B  42      38.595 -38.713  60.498 -0.19 72.00           C  
ATOM    783  CH2 TRP B  42      39.501 -38.491  59.447 -0.11 34.00           C  
ATOM    784  H   TRP B  42      41.660 -36.121  65.374  0.27 19.00           H  
ATOM    785  HA  TRP B  42      38.967 -37.046  64.674  0.11 23.00           H  
ATOM    786  HB2 TRP B  42      41.504 -38.532  65.469  0.03 39.00           H  
ATOM    787  HB3 TRP B  42      40.030 -39.291  64.897  0.03 39.00           H  
ATOM    788  HD1 TRP B  42      43.204 -37.777  63.724  0.20 62.00           H  
ATOM    789  HE1 TRP B  42      43.328 -37.707  61.147  0.34 12.00           H  
ATOM    790  HE3 TRP B  42      38.320 -38.795  62.637  0.17  0.00           H  
ATOM    791  HZ2 TRP B  42      41.549 -38.022  58.932  0.15 72.00           H  
ATOM    792  HZ3 TRP B  42      37.548 -38.869  60.277  0.14 47.00           H  
ATOM    793  HH2 TRP B  42      39.140 -38.471  58.430  0.14 17.00           H  
ATOM    794  N   GLY B  43      40.047 -37.416  67.783 -0.41 57.00           N  
ATOM    795  CA  GLY B  43      39.693 -37.820  69.150 -0.02 52.00           C  
ATOM    796  C   GLY B  43      38.558 -37.020  69.796  0.59 73.00           C  
ATOM    797  O   GLY B  43      37.784 -37.591  70.552 -0.56 79.00           O  
ATOM    798  H   GLY B  43      41.020 -37.205  67.598  0.27 19.00           H  
ATOM    799  HA2 GLY B  43      39.404 -38.870  69.152  0.06 98.00           H  
ATOM    800  HA3 GLY B  43      40.569 -37.706  69.787  0.06 98.00           H  
ATOM    801  N   LYS B  44      38.336 -35.774  69.363 -0.34 79.00           N  
ATOM    802  CA  LYS B  44      37.170 -34.962  69.743 -0.24  0.00           C  
ATOM    803  C   LYS B  44      35.828 -35.587  69.337  0.73 41.00           C  
ATOM    804  O   LYS B  44      34.815 -35.316  69.975 -0.58 94.00           O  
ATOM    805  CB  LYS B  44      37.342 -33.580  69.095 -0.00 94.00           C  
ATOM    806  CG  LYS B  44      36.220 -32.619  69.494  0.01 87.00           C  
ATOM    807  CD  LYS B  44      36.384 -31.241  68.860 -0.04 79.00           C  
ATOM    808  CE  LYS B  44      35.168 -30.432  69.315 -0.01 43.00           C  
ATOM    809  NZ  LYS B  44      35.188 -29.055  68.779 -0.38 54.00           N1+
ATOM    810  H   LYS B  44      39.019 -35.353  68.745  0.27 47.00           H  
ATOM    811  HA  LYS B  44      37.137 -34.865  70.827  0.14 26.00           H  
ATOM    812  HB2 LYS B  44      38.294 -33.158  69.415  0.03 62.00           H  
ATOM    813  HB3 LYS B  44      37.354 -33.690  68.007  0.03 62.00           H  
ATOM    814  HG2 LYS B  44      35.262 -33.013  69.157  0.01  3.00           H  
ATOM    815  HG3 LYS B  44      36.206 -32.520  70.581  0.01  3.00           H  
ATOM    816  HD2 LYS B  44      37.313 -30.782  69.201  0.06 21.00           H  
ATOM    817  HD3 LYS B  44      36.389 -31.345  67.772  0.06 21.00           H  
ATOM    818  HE2 LYS B  44      34.268 -30.958  68.975  0.11 35.00           H  
ATOM    819  HE3 LYS B  44      35.151 -30.415  70.410  0.11 35.00           H  
ATOM    820  HZ1 LYS B  44      34.363 -28.557  69.089  0.34  0.00           H  
ATOM    821  HZ2 LYS B  44      36.011 -28.567  69.108  0.34  0.00           H  
ATOM    822  HZ3 LYS B  44      35.198 -29.099  67.770  0.34  0.00           H  
ATOM    823  N   GLU B  45      35.800 -36.276  68.202 -0.51 63.00           N  
ATOM    824  CA  GLU B  45      34.576 -36.784  67.573  0.03 97.00           C  
ATOM    825  C   GLU B  45      34.193 -38.208  68.040  0.53 66.00           C  
ATOM    826  O   GLU B  45      33.345 -38.800  67.372 -0.58 19.00           O  
ATOM    827  CB  GLU B  45      34.747 -36.737  66.032  0.05 60.00           C  
ATOM    828  CG  GLU B  45      35.309 -35.443  65.393  0.01 36.00           C  
ATOM    829  CD  GLU B  45      34.524 -34.139  65.668  0.80 54.00           C  
ATOM    830  OE1 GLU B  45      33.349 -34.088  65.231 -0.81 88.00           O  
ATOM    831  OE2 GLU B  45      35.166 -33.106  65.983 -0.81 88.00           O1-
ATOM    832  H   GLU B  45      36.675 -36.507  67.749  0.29 36.00           H  
ATOM    833  HA  GLU B  45      33.729 -36.148  67.839  0.11  5.00           H  
ATOM    834  HB2 GLU B  45      35.428 -37.546  65.754 -0.01 73.00           H  
ATOM    835  HB3 GLU B  45      33.788 -36.965  65.563 -0.01 73.00           H  
ATOM    836  HG2 GLU B  45      36.344 -35.321  65.714 -0.04 25.00           H  
ATOM    837  HG3 GLU B  45      35.338 -35.618  64.315 -0.04 25.00           H  
ATOM    838  N   ILE B  46      34.959 -38.856  68.937 -0.41 57.00           N  
ATOM    839  CA  ILE B  46      34.840 -40.307  69.225 -0.05 97.00           C  
ATOM    840  C   ILE B  46      35.157 -40.710  70.687  0.59 73.00           C  
ATOM    841  O   ILE B  46      36.082 -40.143  71.275 -0.56 79.00           O  
ATOM    842  CB  ILE B  46      35.704 -41.160  68.254  0.13  3.00           C  
ATOM    843  CG1 ILE B  46      37.218 -40.850  68.325 -0.04 30.00           C  
ATOM    844  CG2 ILE B  46      35.187 -41.081  66.812 -0.32  4.00           C  
ATOM    845  CD1 ILE B  46      38.081 -41.719  67.401 -0.06 60.00           C  
ATOM    846  H   ILE B  46      35.600 -38.315  69.510  0.27 19.00           H  
ATOM    847  HA  ILE B  46      33.792 -40.558  69.057  0.08 69.00           H  
ATOM    848  HB  ILE B  46      35.583 -42.202  68.554  0.01 87.00           H  
ATOM    849 HG12 ILE B  46      37.386 -39.806  68.074  0.02 36.00           H  
ATOM    850 HG13 ILE B  46      37.566 -41.001  69.344  0.02 36.00           H  
ATOM    851 HG21 ILE B  46      35.576 -41.914  66.243  0.08 82.00           H  
ATOM    852 HG22 ILE B  46      34.100 -41.158  66.810  0.08 82.00           H  
ATOM    853 HG23 ILE B  46      35.487 -40.132  66.368  0.08 82.00           H  
ATOM    854 HD11 ILE B  46      39.134 -41.508  67.583  0.01 86.00           H  
ATOM    855 HD12 ILE B  46      37.879 -42.773  67.594  0.01 86.00           H  
ATOM    856 HD13 ILE B  46      37.867 -41.492  66.358  0.01 86.00           H  
ATOM    857  N   PRO B  47      34.746 -41.927  71.116 -0.25 48.00           N  
ATOM    858  CA  PRO B  47      35.139 -42.551  72.392 -0.02 66.00           C  
ATOM    859  C   PRO B  47      36.550 -43.193  72.386  0.58 96.00           C  
ATOM    860  O   PRO B  47      36.736 -44.328  72.839 -0.57 48.00           O  
ATOM    861  CB  PRO B  47      33.996 -43.523  72.761 -0.00 70.00           C  
ATOM    862  CG  PRO B  47      32.878 -43.221  71.766  0.01 89.00           C  
ATOM    863  CD  PRO B  47      33.633 -42.687  70.562  0.01 92.00           C  
ATOM    864  HA  PRO B  47      35.156 -41.765  73.148  0.06 41.00           H  
ATOM    865  HB2 PRO B  47      34.291 -44.567  72.655  0.02 53.00           H  
ATOM    866  HB3 PRO B  47      33.644 -43.336  73.776  0.02 53.00           H  
ATOM    867  HG2 PRO B  47      32.295 -44.107  71.515  0.02 13.00           H  
ATOM    868  HG3 PRO B  47      32.239 -42.438  72.172  0.02 13.00           H  
ATOM    869  HD2 PRO B  47      34.020 -43.515  69.970  0.03 91.00           H  
ATOM    870  HD3 PRO B  47      32.953 -42.082  69.967  0.03 91.00           H  
ATOM    871  N   LEU B  48      37.583 -42.424  72.026 -0.41 57.00           N  
ATOM    872  CA  LEU B  48      39.003 -42.783  72.172 -0.05 18.00           C  
ATOM    873  C   LEU B  48      39.802 -41.723  72.938  0.59 73.00           C  
ATOM    874  O   LEU B  48      39.835 -40.565  72.526 -0.56 79.00           O  
ATOM    875  CB  LEU B  48      39.654 -42.998  70.790 -0.11  2.00           C  
ATOM    876  CG  LEU B  48      39.448 -44.384  70.161  0.35 31.00           C  
ATOM    877  CD1 LEU B  48      40.322 -44.473  68.906 -0.41 21.00           C  
ATOM    878  CD2 LEU B  48      39.885 -45.513  71.097 -0.41 21.00           C  
ATOM    879  H   LEU B  48      37.365 -41.468  71.747  0.27 19.00           H  
ATOM    880  HA  LEU B  48      39.075 -43.701  72.759  0.09 22.00           H  
ATOM    881  HB2 LEU B  48      39.271 -42.242  70.105  0.04 57.00           H  
ATOM    882  HB3 LEU B  48      40.726 -42.817  70.883  0.04 57.00           H  
ATOM    883  HG  LEU B  48      38.401 -44.515  69.888 -0.03 61.00           H  
ATOM    884 HD11 LEU B  48      40.055 -43.674  68.217  0.10  0.00           H  
ATOM    885 HD12 LEU B  48      41.373 -44.381  69.178  0.10  0.00           H  
ATOM    886 HD13 LEU B  48      40.150 -45.428  68.417  0.10  0.00           H  
ATOM    887 HD21 LEU B  48      39.958 -46.452  70.552  0.10  0.00           H  
ATOM    888 HD22 LEU B  48      40.845 -45.274  71.552  0.10  0.00           H  
ATOM    889 HD23 LEU B  48      39.142 -45.649  71.884  0.10  0.00           H  
ATOM    890  N   HIS B  49      40.782 -42.209  73.706 -0.41 57.00           N  
ATOM    891  CA  HIS B  49      41.878 -41.396  74.252 -0.05 81.00           C  
ATOM    892  C   HIS B  49      43.254 -41.875  73.779  0.59 73.00           C  
ATOM    893  O   HIS B  49      43.492 -43.077  73.671 -0.56 79.00           O  
ATOM    894  CB  HIS B  49      41.754 -41.349  75.781 -0.00 74.00           C  
ATOM    895  CG  HIS B  49      40.558 -40.539  76.208  0.18 68.00           C  
ATOM    896  CD2 HIS B  49      39.428 -41.017  76.813 -0.22  7.00           C  
ATOM    897  ND1 HIS B  49      40.370 -39.207  75.857 -0.54 32.00           N  
ATOM    898  CE1 HIS B  49      39.093 -38.930  76.170  0.16 35.00           C  
ATOM    899  NE2 HIS B  49      38.514 -39.982  76.782 -0.27 95.00           N  
ATOM    900  H   HIS B  49      40.778 -43.205  73.903  0.27 19.00           H  
ATOM    901  HA  HIS B  49      41.762 -40.370  73.886  0.13 60.00           H  
ATOM    902  HB2 HIS B  49      41.676 -42.364  76.177  0.03 67.00           H  
ATOM    903  HB3 HIS B  49      42.639 -40.876  76.193  0.03 67.00           H  
ATOM    904  HD2 HIS B  49      39.255 -42.040  77.119  0.18 62.00           H  
ATOM    905  HE1 HIS B  49      38.575 -38.013  75.907  0.14 35.00           H  
ATOM    906  HE2 HIS B  49      37.525 -40.028  77.007  0.33 39.00           H  
ATOM    907  N   PHE B  50      44.235 -40.967  73.710 -0.41 57.00           N  
ATOM    908  CA  PHE B  50      45.607 -41.297  73.288 -0.00 24.00           C  
ATOM    909  C   PHE B  50      46.643 -41.079  74.397  0.59 73.00           C  
ATOM    910  O   PHE B  50      46.500 -40.175  75.226 -0.56 79.00           O  
ATOM    911  CB  PHE B  50      45.969 -40.558  71.987 -0.03 43.00           C  
ATOM    912  CG  PHE B  50      44.960 -40.778  70.877  0.01 18.00           C  
ATOM    913  CD1 PHE B  50      44.959 -41.997  70.175 -0.12 56.00           C  
ATOM    914  CD2 PHE B  50      43.968 -39.815  70.606 -0.12 56.00           C  
ATOM    915  CE1 PHE B  50      43.943 -42.279  69.246 -0.17  4.00           C  
ATOM    916  CE2 PHE B  50      42.964 -40.090  69.662 -0.17  4.00           C  
ATOM    917  CZ  PHE B  50      42.938 -41.328  68.998 -0.10 72.00           C  
ATOM    918  H   PHE B  50      43.996 -39.994  73.833  0.27 19.00           H  
ATOM    919  HA  PHE B  50      45.640 -42.357  73.048  0.09 78.00           H  
ATOM    920  HB2 PHE B  50      46.072 -39.490  72.183  0.02 95.00           H  
ATOM    921  HB3 PHE B  50      46.934 -40.925  71.639  0.02 95.00           H  
ATOM    922  HD1 PHE B  50      45.719 -42.737  70.381  0.13 30.00           H  
ATOM    923  HD2 PHE B  50      43.952 -38.876  71.141  0.13 30.00           H  
ATOM    924  HE1 PHE B  50      43.918 -43.237  68.747  0.14 30.00           H  
ATOM    925  HE2 PHE B  50      42.187 -39.363  69.474  0.14 30.00           H  
ATOM    926  HZ  PHE B  50      42.133 -41.552  68.313  0.12 97.00           H  
ATOM    927  N   ARG B  51      47.721 -41.875  74.404 -0.34 79.00           N  
ATOM    928  CA  ARG B  51      48.887 -41.682  75.295 -0.26 37.00           C  
ATOM    929  C   ARG B  51      50.190 -41.768  74.504  0.73 41.00           C  
ATOM    930  O   ARG B  51      50.427 -42.757  73.810 -0.58 94.00           O  
ATOM    931  CB  ARG B  51      48.888 -42.687  76.466 -0.00  7.00           C  
ATOM    932  CG  ARG B  51      47.637 -42.625  77.359  0.03 90.00           C  
ATOM    933  CD  ARG B  51      47.492 -41.363  78.222  0.04 86.00           C  
ATOM    934  NE  ARG B  51      46.220 -41.382  78.978 -0.52 95.00           N  
ATOM    935  CZ  ARG B  51      45.037 -40.918  78.602  0.80 76.00           C  
ATOM    936  NH1 ARG B  51      44.838 -40.287  77.481 -0.86 27.00           N1+
ATOM    937  NH2 ARG B  51      43.989 -41.106  79.355 -0.86 27.00           N  
ATOM    938  H   ARG B  51      47.746 -42.639  73.734  0.27 47.00           H  
ATOM    939  HA  ARG B  51      48.847 -40.680  75.722  0.15 60.00           H  
ATOM    940  HB2 ARG B  51      48.966 -43.699  76.063  0.03 27.00           H  
ATOM    941  HB3 ARG B  51      49.770 -42.519  77.086  0.03 27.00           H  
ATOM    942  HG2 ARG B  51      46.761 -42.695  76.723  0.02 85.00           H  
ATOM    943  HG3 ARG B  51      47.650 -43.494  78.019  0.02 85.00           H  
ATOM    944  HD2 ARG B  51      48.321 -41.335  78.934  0.06 87.00           H  
ATOM    945  HD3 ARG B  51      47.554 -40.470  77.600  0.06 87.00           H  
ATOM    946  HE  ARG B  51      46.272 -41.762  79.910  0.34 56.00           H  
ATOM    947 HH11 ARG B  51      43.958 -39.842  77.291  0.44 78.00           H  
ATOM    948 HH12 ARG B  51      45.609 -40.152  76.831  0.44 78.00           H  
ATOM    949 HH21 ARG B  51      43.095 -40.754  79.061  0.44 78.00           H  
ATOM    950 HH22 ARG B  51      44.076 -41.580  80.238  0.44 78.00           H  
ATOM    951  N   LYS B  52      51.056 -40.765  74.664 -0.34 79.00           N  
ATOM    952  CA  LYS B  52      52.434 -40.803  74.165 -0.24  0.00           C  
ATOM    953  C   LYS B  52      53.284 -41.718  75.056  0.73 41.00           C  
ATOM    954  O   LYS B  52      53.413 -41.435  76.243 -0.58 94.00           O  
ATOM    955  CB  LYS B  52      53.003 -39.373  74.095 -0.00 94.00           C  
ATOM    956  CG  LYS B  52      54.371 -39.354  73.396  0.01 87.00           C  
ATOM    957  CD  LYS B  52      54.852 -37.929  73.073 -0.04 79.00           C  
ATOM    958  CE  LYS B  52      56.368 -37.969  72.826 -0.01 43.00           C  
ATOM    959  NZ  LYS B  52      56.898 -36.749  72.169 -0.38 54.00           N1+
ATOM    960  H   LYS B  52      50.803 -40.013  75.285  0.27 47.00           H  
ATOM    961  HA  LYS B  52      52.421 -41.213  73.155  0.14 26.00           H  
ATOM    962  HB2 LYS B  52      52.309 -38.736  73.549  0.03 62.00           H  
ATOM    963  HB3 LYS B  52      53.112 -38.969  75.104  0.03 62.00           H  
ATOM    964  HG2 LYS B  52      55.096 -39.840  74.051  0.01  3.00           H  
ATOM    965  HG3 LYS B  52      54.311 -39.919  72.464  0.01  3.00           H  
ATOM    966  HD2 LYS B  52      54.323 -37.569  72.188  0.06 21.00           H  
ATOM    967  HD3 LYS B  52      54.638 -37.264  73.913  0.06 21.00           H  
ATOM    968  HE2 LYS B  52      56.863 -38.104  73.793  0.11 35.00           H  
ATOM    969  HE3 LYS B  52      56.600 -38.839  72.207  0.11 35.00           H  
ATOM    970  HZ1 LYS B  52      56.558 -36.583  71.222  0.34  0.00           H  
ATOM    971  HZ2 LYS B  52      56.727 -35.879  72.665  0.34  0.00           H  
ATOM    972  HZ3 LYS B  52      57.903 -36.762  72.051  0.34  0.00           H  
ATOM    973  N   VAL B  53      54.032 -42.637  74.450 -0.41 57.00           N  
ATOM    974  CA  VAL B  53      55.161 -43.348  75.079 -0.08 75.00           C  
ATOM    975  C   VAL B  53      56.456 -43.080  74.303  0.59 73.00           C  
ATOM    976  O   VAL B  53      56.429 -42.778  73.109 -0.56 79.00           O  
ATOM    977  CB  VAL B  53      54.894 -44.859  75.258  0.29 85.00           C  
ATOM    978  CG1 VAL B  53      53.695 -45.134  76.173 -0.31 92.00           C  
ATOM    979  CG2 VAL B  53      54.683 -45.605  73.937 -0.31 92.00           C  
ATOM    980  H   VAL B  53      53.887 -42.777  73.455  0.27 19.00           H  
ATOM    981  HA  VAL B  53      55.311 -42.939  76.079  0.09 69.00           H  
ATOM    982  HB  VAL B  53      55.773 -45.290  75.741 -0.02 97.00           H  
ATOM    983 HG11 VAL B  53      53.857 -44.673  77.148  0.07 91.00           H  
ATOM    984 HG12 VAL B  53      52.776 -44.743  75.735  0.07 91.00           H  
ATOM    985 HG13 VAL B  53      53.585 -46.210  76.318  0.07 91.00           H  
ATOM    986 HG21 VAL B  53      54.486 -46.659  74.138  0.07 91.00           H  
ATOM    987 HG22 VAL B  53      53.838 -45.184  73.391  0.07 91.00           H  
ATOM    988 HG23 VAL B  53      55.587 -45.544  73.335  0.07 91.00           H  
ATOM    989  N   VAL B  54      57.593 -43.074  75.006 -0.41 57.00           N  
ATOM    990  CA  VAL B  54      58.913 -42.661  74.461 -0.08 75.00           C  
ATOM    991  C   VAL B  54      59.869 -43.835  74.197  0.59 73.00           C  
ATOM    992  O   VAL B  54      60.812 -43.693  73.413 -0.56 79.00           O  
ATOM    993  CB  VAL B  54      59.577 -41.594  75.357  0.29 85.00           C  
ATOM    994  CG1 VAL B  54      58.666 -40.364  75.488 -0.31 92.00           C  
ATOM    995  CG2 VAL B  54      59.934 -42.072  76.772 -0.31 92.00           C  
ATOM    996  H   VAL B  54      57.538 -43.248  76.000  0.27 19.00           H  
ATOM    997  HA  VAL B  54      58.753 -42.182  73.494  0.09 69.00           H  
ATOM    998  HB  VAL B  54      60.497 -41.274  74.868 -0.02 97.00           H  
ATOM    999 HG11 VAL B  54      59.216 -39.558  75.973  0.07 91.00           H  
ATOM   1000 HG12 VAL B  54      58.350 -40.031  74.501  0.07 91.00           H  
ATOM   1001 HG13 VAL B  54      57.789 -40.600  76.092  0.07 91.00           H  
ATOM   1002 HG21 VAL B  54      60.407 -41.251  77.315  0.07 91.00           H  
ATOM   1003 HG22 VAL B  54      59.044 -42.377  77.322  0.07 91.00           H  
ATOM   1004 HG23 VAL B  54      60.649 -42.894  76.736  0.07 91.00           H  
ATOM   1005  N   TRP B  55      59.491 -45.041  74.604 -0.41 57.00           N  
ATOM   1006  CA  TRP B  55      60.269 -46.281  74.465 -0.02 75.00           C  
ATOM   1007  C   TRP B  55      59.363 -47.468  74.066  0.59 73.00           C  
ATOM   1008  O   TRP B  55      58.155 -47.286  73.886 -0.56 79.00           O  
ATOM   1009  CB  TRP B  55      61.011 -46.505  75.796 -0.00 50.00           C  
ATOM   1010  CG  TRP B  55      60.174 -47.035  76.923 -0.14 15.00           C  
ATOM   1011  CD1 TRP B  55      59.424 -46.283  77.761 -0.16 38.00           C  
ATOM   1012  CD2 TRP B  55      59.980 -48.421  77.350  0.12 43.00           C  
ATOM   1013  CE2 TRP B  55      59.036 -48.431  78.420  0.13 80.00           C  
ATOM   1014  CE3 TRP B  55      60.529 -49.667  76.970 -0.23 87.00           C  
ATOM   1015  NE1 TRP B  55      58.737 -47.105  78.632 -0.34 18.00           N  
ATOM   1016  CZ2 TRP B  55      58.620 -49.611  79.050 -0.26  1.00           C  
ATOM   1017  CZ3 TRP B  55      60.130 -50.859  77.608 -0.19 72.00           C  
ATOM   1018  CH2 TRP B  55      59.171 -50.834  78.636 -0.11 34.00           C  
ATOM   1019  H   TRP B  55      58.643 -45.110  75.149  0.27 19.00           H  
ATOM   1020  HA  TRP B  55      61.020 -46.157  73.679  0.11 23.00           H  
ATOM   1021  HB2 TRP B  55      61.843 -47.190  75.627  0.03 39.00           H  
ATOM   1022  HB3 TRP B  55      61.452 -45.559  76.120  0.03 39.00           H  
ATOM   1023  HD1 TRP B  55      59.373 -45.202  77.751  0.20 62.00           H  
ATOM   1024  HE1 TRP B  55      58.156 -46.768  79.389  0.34 12.00           H  
ATOM   1025  HE3 TRP B  55      61.302 -49.702  76.220  0.17  0.00           H  
ATOM   1026  HZ2 TRP B  55      57.911 -49.577  79.863  0.15 72.00           H  
ATOM   1027  HZ3 TRP B  55      60.587 -51.800  77.333  0.14 47.00           H  
ATOM   1028  HH2 TRP B  55      58.884 -51.752  79.133  0.14 17.00           H  
ATOM   1029  N   GLY B  56      59.962 -48.604  73.698 -0.41 57.00           N  
ATOM   1030  CA  GLY B  56      59.243 -49.867  73.436 -0.02 52.00           C  
ATOM   1031  C   GLY B  56      58.181 -49.816  72.316  0.59 73.00           C  
ATOM   1032  O   GLY B  56      58.342 -49.112  71.309 -0.56 79.00           O  
ATOM   1033  H   GLY B  56      60.958 -48.666  73.857  0.27 19.00           H  
ATOM   1034  HA2 GLY B  56      59.973 -50.639  73.184  0.06 98.00           H  
ATOM   1035  HA3 GLY B  56      58.746 -50.179  74.360  0.06 98.00           H  
ATOM   1036  N   THR B  57      57.195 -50.711  72.386 -0.41 57.00           N  
ATOM   1037  CA  THR B  57      56.086 -50.802  71.415 -0.03 89.00           C  
ATOM   1038  C   THR B  57      54.963 -49.811  71.738  0.59 73.00           C  
ATOM   1039  O   THR B  57      54.490 -49.791  72.868 -0.56 79.00           O  
ATOM   1040  CB  THR B  57      55.523 -52.233  71.390  0.36 54.00           C  
ATOM   1041  CG2 THR B  57      54.366 -52.441  70.409 -0.24 38.00           C  
ATOM   1042  OG1 THR B  57      56.547 -53.116  70.996 -0.67 61.00           O  
ATOM   1043  H   THR B  57      57.141 -51.302  73.209  0.27 19.00           H  
ATOM   1044  HA  THR B  57      56.467 -50.571  70.419  0.10  7.00           H  
ATOM   1045  HB  THR B  57      55.191 -52.507  72.393  0.00 43.00           H  
ATOM   1046  HG1 THR B  57      56.820 -52.911  70.103  0.41  2.00           H  
ATOM   1047 HG21 THR B  57      54.140 -53.505  70.343  0.06 42.00           H  
ATOM   1048 HG22 THR B  57      53.476 -51.933  70.781  0.06 42.00           H  
ATOM   1049 HG23 THR B  57      54.628 -52.054  69.426  0.06 42.00           H  
ATOM   1050  N   ALA B  58      54.337 -49.261  70.693 -0.41 57.00           N  
ATOM   1051  CA  ALA B  58      53.046 -48.577  70.760  0.03 37.00           C  
ATOM   1052  C   ALA B  58      52.046 -49.077  69.686  0.59 73.00           C  
ATOM   1053  O   ALA B  58      52.409 -49.647  68.637 -0.56 79.00           O  
ATOM   1054  CB  ALA B  58      53.310 -47.066  70.684 -0.18 25.00           C  
ATOM   1055  H   ALA B  58      54.794 -49.273  69.796  0.27 19.00           H  
ATOM   1056  HA  ALA B  58      52.592 -48.778  71.735  0.08 23.00           H  
ATOM   1057  HB1 ALA B  58      52.417 -46.531  71.004  0.06  3.00           H  
ATOM   1058  HB2 ALA B  58      54.127 -46.798  71.356  0.06  3.00           H  
ATOM   1059  HB3 ALA B  58      53.572 -46.775  69.667  0.06  3.00           H  
ATOM   1060  N   ASP B  59      50.765 -48.758  69.870 -0.51 63.00           N  
ATOM   1061  CA  ASP B  59      49.705 -49.049  68.898  0.03 81.00           C  
ATOM   1062  C   ASP B  59      49.888 -48.291  67.576  0.53 66.00           C  
ATOM   1063  O   ASP B  59      50.007 -48.952  66.535 -0.58 19.00           O  
ATOM   1064  CB  ASP B  59      48.320 -48.792  69.497 -0.03  3.00           C  
ATOM   1065  CG  ASP B  59      48.124 -49.624  70.750  0.79 94.00           C  
ATOM   1066  OD1 ASP B  59      48.340 -50.836  70.605 -0.80 14.00           O  
ATOM   1067  OD2 ASP B  59      48.227 -48.956  71.816 -0.80 14.00           O1-
ATOM   1068  H   ASP B  59      50.479 -48.362  70.768  0.29 36.00           H  
ATOM   1069  HA  ASP B  59      49.739 -50.114  68.682  0.08 80.00           H  
ATOM   1070  HB2 ASP B  59      48.188 -47.730  69.708 -0.01 22.00           H  
ATOM   1071  HB3 ASP B  59      47.556 -49.100  68.784 -0.01 22.00           H  
ATOM   1072  N   ILE B  60      50.354 -47.045  67.666 -0.41 57.00           N  
ATOM   1073  CA  ILE B  60      50.662 -46.172  66.528 -0.05 97.00           C  
ATOM   1074  C   ILE B  60      52.140 -45.749  66.593  0.59 73.00           C  
ATOM   1075  O   ILE B  60      52.514 -44.778  67.249 -0.56 79.00           O  
ATOM   1076  CB  ILE B  60      49.656 -44.992  66.486  0.13  3.00           C  
ATOM   1077  CG1 ILE B  60      48.203 -45.512  66.340 -0.04 30.00           C  
ATOM   1078  CG2 ILE B  60      49.993 -44.038  65.327 -0.32  4.00           C  
ATOM   1079  CD1 ILE B  60      47.116 -44.429  66.377 -0.06 60.00           C  
ATOM   1080  H   ILE B  60      50.313 -46.627  68.597  0.27 19.00           H  
ATOM   1081  HA  ILE B  60      50.527 -46.723  65.594  0.08 69.00           H  
ATOM   1082  HB  ILE B  60      49.733 -44.440  67.423  0.01 87.00           H  
ATOM   1083 HG12 ILE B  60      48.115 -46.068  65.406  0.02 36.00           H  
ATOM   1084 HG13 ILE B  60      47.982 -46.198  67.157  0.02 36.00           H  
ATOM   1085 HG21 ILE B  60      49.323 -43.181  65.340  0.08 82.00           H  
ATOM   1086 HG22 ILE B  60      50.999 -43.654  65.437  0.08 82.00           H  
ATOM   1087 HG23 ILE B  60      49.908 -44.549  64.371  0.08 82.00           H  
ATOM   1088 HD11 ILE B  60      47.173 -43.789  65.498  0.01 86.00           H  
ATOM   1089 HD12 ILE B  60      46.138 -44.910  66.387  0.01 86.00           H  
ATOM   1090 HD13 ILE B  60      47.222 -43.824  67.278  0.01 86.00           H  
ATOM   1091  N   MET B  61      53.008 -46.528  65.940 -0.41 57.00           N  
ATOM   1092  CA  MET B  61      54.415 -46.148  65.737 -0.02 37.00           C  
ATOM   1093  C   MET B  61      54.503 -45.144  64.581  0.59 73.00           C  
ATOM   1094  O   MET B  61      54.027 -45.424  63.477 -0.56 79.00           O  
ATOM   1095  CB  MET B  61      55.312 -47.373  65.483  0.03 42.00           C  
ATOM   1096  CG  MET B  61      55.189 -48.459  66.563  0.00 18.00           C  
ATOM   1097  SD  MET B  61      56.043 -48.081  68.115 -0.27 37.00           S  
ATOM   1098  CE  MET B  61      57.704 -48.703  67.734 -0.05 36.00           C  
ATOM   1099  H   MET B  61      52.647 -47.326  65.444  0.27 19.00           H  
ATOM   1100  HA  MET B  61      54.786 -45.656  66.639  0.08 80.00           H  
ATOM   1101  HB2 MET B  61      55.061 -47.805  64.517  0.02 41.00           H  
ATOM   1102  HB3 MET B  61      56.351 -47.045  65.433  0.02 41.00           H  
ATOM   1103  HG2 MET B  61      54.137 -48.639  66.783  0.04 40.00           H  
ATOM   1104  HG3 MET B  61      55.602 -49.389  66.171  0.04 40.00           H  
ATOM   1105  HE1 MET B  61      58.400 -48.377  68.507  0.06 84.00           H  
ATOM   1106  HE2 MET B  61      57.690 -49.793  67.703  0.06 84.00           H  
ATOM   1107  HE3 MET B  61      58.034 -48.321  66.768  0.06 84.00           H  
ATOM   1108  N   ILE B  62      55.046 -43.966  64.866 -0.41 57.00           N  
ATOM   1109  CA  ILE B  62      55.188 -42.823  63.963 -0.05 97.00           C  
ATOM   1110  C   ILE B  62      56.676 -42.632  63.663  0.59 73.00           C  
ATOM   1111  O   ILE B  62      57.503 -42.742  64.566 -0.56 79.00           O  
ATOM   1112  CB  ILE B  62      54.545 -41.557  64.583  0.13  3.00           C  
ATOM   1113  CG1 ILE B  62      53.036 -41.775  64.836 -0.04 30.00           C  
ATOM   1114  CG2 ILE B  62      54.788 -40.336  63.680 -0.32  4.00           C  
ATOM   1115  CD1 ILE B  62      52.363 -40.691  65.686 -0.06 60.00           C  
ATOM   1116  H   ILE B  62      55.381 -43.821  65.814  0.27 19.00           H  
ATOM   1117  HA  ILE B  62      54.673 -43.036  63.031  0.08 69.00           H  
ATOM   1118  HB  ILE B  62      55.018 -41.364  65.545  0.01 87.00           H  
ATOM   1119 HG12 ILE B  62      52.509 -41.867  63.887  0.02 36.00           H  
ATOM   1120 HG13 ILE B  62      52.916 -42.703  65.388  0.02 36.00           H  
ATOM   1121 HG21 ILE B  62      54.186 -39.485  63.993  0.08 82.00           H  
ATOM   1122 HG22 ILE B  62      55.835 -40.032  63.734  0.08 82.00           H  
ATOM   1123 HG23 ILE B  62      54.545 -40.589  62.652  0.08 82.00           H  
ATOM   1124 HD11 ILE B  62      52.301 -39.755  65.134  0.01 86.00           H  
ATOM   1125 HD12 ILE B  62      51.352 -41.008  65.943  0.01 86.00           H  
ATOM   1126 HD13 ILE B  62      52.928 -40.542  66.606  0.01 86.00           H  
ATOM   1127  N   GLY B  63      57.032 -42.344  62.414 -0.41 57.00           N  
ATOM   1128  CA  GLY B  63      58.424 -42.087  62.049 -0.02 52.00           C  
ATOM   1129  C   GLY B  63      58.590 -41.448  60.677  0.59 73.00           C  
ATOM   1130  O   GLY B  63      57.763 -41.642  59.775 -0.56 79.00           O  
ATOM   1131  H   GLY B  63      56.325 -42.286  61.692  0.27 19.00           H  
ATOM   1132  HA2 GLY B  63      58.877 -41.424  62.791  0.06 98.00           H  
ATOM   1133  HA3 GLY B  63      58.987 -43.022  62.057  0.06 98.00           H  
ATOM   1134  N   PHE B  64      59.720 -40.777  60.510 -0.41 57.00           N  
ATOM   1135  CA  PHE B  64      60.261 -40.366  59.220 -0.00 24.00           C  
ATOM   1136  C   PHE B  64      61.234 -41.425  58.674  0.59 73.00           C  
ATOM   1137  O   PHE B  64      61.707 -42.289  59.425 -0.56 79.00           O  
ATOM   1138  CB  PHE B  64      60.876 -38.964  59.349 -0.03 43.00           C  
ATOM   1139  CG  PHE B  64      59.841 -37.898  59.681  0.01 18.00           C  
ATOM   1140  CD1 PHE B  64      59.376 -37.761  61.003 -0.12 56.00           C  
ATOM   1141  CD2 PHE B  64      59.317 -37.061  58.676 -0.12 56.00           C  
ATOM   1142  CE1 PHE B  64      58.411 -36.795  61.328 -0.17  4.00           C  
ATOM   1143  CE2 PHE B  64      58.361 -36.082  59.005 -0.17  4.00           C  
ATOM   1144  CZ  PHE B  64      57.916 -35.942  60.330 -0.10 72.00           C  
ATOM   1145  H   PHE B  64      60.362 -40.748  61.297  0.27 19.00           H  
ATOM   1146  HA  PHE B  64      59.438 -40.288  58.511  0.09 78.00           H  
ATOM   1147  HB2 PHE B  64      61.644 -38.969  60.126  0.02 95.00           H  
ATOM   1148  HB3 PHE B  64      61.372 -38.704  58.414  0.02 95.00           H  
ATOM   1149  HD1 PHE B  64      59.771 -38.399  61.776  0.13 30.00           H  
ATOM   1150  HD2 PHE B  64      59.673 -37.144  57.660  0.13 30.00           H  
ATOM   1151  HE1 PHE B  64      58.067 -36.697  62.347  0.14 30.00           H  
ATOM   1152  HE2 PHE B  64      57.988 -35.409  58.247  0.14 30.00           H  
ATOM   1153  HZ  PHE B  64      57.211 -35.164  60.585  0.12 97.00           H  
ATOM   1154  N   ALA B  65      61.220 -41.566  57.351 -0.41 57.00           N  
ATOM   1155  CA  ALA B  65      62.145 -42.393  56.576  0.03 37.00           C  
ATOM   1156  C   ALA B  65      62.210 -41.879  55.133  0.59 73.00           C  
ATOM   1157  O   ALA B  65      61.176 -41.514  54.566 -0.56 79.00           O  
ATOM   1158  CB  ALA B  65      61.696 -43.864  56.591 -0.18 25.00           C  
ATOM   1159  H   ALA B  65      60.682 -40.890  56.825  0.27 19.00           H  
ATOM   1160  HA  ALA B  65      63.146 -42.315  57.011  0.08 23.00           H  
ATOM   1161  HB1 ALA B  65      62.450 -44.462  56.079  0.06  3.00           H  
ATOM   1162  HB2 ALA B  65      61.604 -44.223  57.616  0.06  3.00           H  
ATOM   1163  HB3 ALA B  65      60.739 -43.967  56.078  0.06  3.00           H  
ATOM   1164  N   ARG B  66      63.302 -42.201  54.442 -0.34 79.00           N  
ATOM   1165  CA  ARG B  66      63.505 -42.048  52.990 -0.26 37.00           C  
ATOM   1166  C   ARG B  66      63.871 -43.388  52.340  0.73 41.00           C  
ATOM   1167  O   ARG B  66      64.250 -44.321  53.041 -0.58 94.00           O  
ATOM   1168  CB  ARG B  66      64.551 -40.949  52.731 -0.00  7.00           C  
ATOM   1169  CG  ARG B  66      65.854 -41.075  53.546  0.03 90.00           C  
ATOM   1170  CD  ARG B  66      66.787 -39.863  53.390  0.04 86.00           C  
ATOM   1171  NE  ARG B  66      66.904 -39.394  51.995 -0.52 95.00           N  
ATOM   1172  CZ  ARG B  66      67.502 -39.957  50.964  0.80 76.00           C  
ATOM   1173  NH1 ARG B  66      68.199 -41.056  51.046 -0.86 27.00           N1+
ATOM   1174  NH2 ARG B  66      67.329 -39.436  49.789 -0.86 27.00           N  
ATOM   1175  H   ARG B  66      64.090 -42.538  54.981  0.27 47.00           H  
ATOM   1176  HA  ARG B  66      62.574 -41.710  52.529  0.15 60.00           H  
ATOM   1177  HB2 ARG B  66      64.816 -40.987  51.676  0.03 27.00           H  
ATOM   1178  HB3 ARG B  66      64.094 -39.977  52.927  0.03 27.00           H  
ATOM   1179  HG2 ARG B  66      65.626 -41.164  54.608  0.02 85.00           H  
ATOM   1180  HG3 ARG B  66      66.377 -41.978  53.230  0.02 85.00           H  
ATOM   1181  HD2 ARG B  66      66.386 -39.049  54.000  0.06 87.00           H  
ATOM   1182  HD3 ARG B  66      67.771 -40.111  53.789  0.06 87.00           H  
ATOM   1183  HE  ARG B  66      66.324 -38.597  51.737  0.34 56.00           H  
ATOM   1184 HH11 ARG B  66      68.386 -41.433  51.956  0.44 78.00           H  
ATOM   1185 HH12 ARG B  66      68.687 -41.391  50.237  0.44 78.00           H  
ATOM   1186 HH21 ARG B  66      66.583 -38.732  49.750  0.44 78.00           H  
ATOM   1187 HH22 ARG B  66      67.645 -39.881  48.954  0.44 78.00           H  
ATOM   1188  N   GLY B  67      63.539 -43.566  51.058 -0.41 57.00           N  
ATOM   1189  CA  GLY B  67      63.714 -44.846  50.341 -0.02 52.00           C  
ATOM   1190  C   GLY B  67      63.064 -46.067  51.022  0.59 73.00           C  
ATOM   1191  O   GLY B  67      61.954 -45.984  51.563 -0.56 79.00           O  
ATOM   1192  H   GLY B  67      63.274 -42.746  50.530  0.27 19.00           H  
ATOM   1193  HA2 GLY B  67      63.293 -44.762  49.340  0.06 98.00           H  
ATOM   1194  HA3 GLY B  67      64.781 -45.041  50.229  0.06 98.00           H  
ATOM   1195  N   ALA B  68      63.670 -47.246  50.868 -0.41 57.00           N  
ATOM   1196  CA  ALA B  68      63.273 -48.477  51.550  0.03 37.00           C  
ATOM   1197  C   ALA B  68      63.534 -48.394  53.069  0.59 73.00           C  
ATOM   1198  O   ALA B  68      64.423 -47.674  53.518 -0.56 79.00           O  
ATOM   1199  CB  ALA B  68      64.021 -49.645  50.904 -0.18 25.00           C  
ATOM   1200  H   ALA B  68      64.572 -47.254  50.418  0.27 19.00           H  
ATOM   1201  HA  ALA B  68      62.203 -48.641  51.410  0.08 23.00           H  
ATOM   1202  HB1 ALA B  68      65.098 -49.501  51.004  0.06  3.00           H  
ATOM   1203  HB2 ALA B  68      63.745 -50.590  51.374  0.06  3.00           H  
ATOM   1204  HB3 ALA B  68      63.770 -49.695  49.844  0.06  3.00           H  
ATOM   1205  N   HIS B  69      62.622 -48.940  53.874 -0.34 79.00           N  
ATOM   1206  CA  HIS B  69      62.660 -48.848  55.355 -0.13 54.00           C  
ATOM   1207  C   HIS B  69      61.856 -49.978  56.009  0.73 41.00           C  
ATOM   1208  O   HIS B  69      60.815 -49.729  56.635 -0.58 94.00           O  
ATOM   1209  CB  HIS B  69      62.320 -47.421  55.845 -0.04 14.00           C  
ATOM   1210  CG  HIS B  69      61.043 -46.838  55.301 -0.00 12.00           C  
ATOM   1211  CD2 HIS B  69      59.806 -47.067  55.839 -0.11 41.00           C  
ATOM   1212  ND1 HIS B  69      60.857 -46.306  54.036 -0.15 13.00           N  
ATOM   1213  CE1 HIS B  69      59.530 -46.302  53.774 -0.01 70.00           C  
ATOM   1214  NE2 HIS B  69      58.883 -46.802  54.841 -0.17 18.00           N  
ATOM   1215  H   HIS B  69      61.905 -49.527  53.465  0.27 47.00           H  
ATOM   1216  HA  HIS B  69      63.680 -49.030  55.689  0.12 12.00           H  
ATOM   1217  HB2 HIS B  69      62.295 -47.382  56.931  0.08 10.00           H  
ATOM   1218  HB3 HIS B  69      63.123 -46.754  55.538  0.08 10.00           H  
ATOM   1219  HD1 HIS B  69      61.594 -46.150  53.336  0.38 66.00           H  
ATOM   1220  HD2 HIS B  69      59.625 -47.616  56.754  0.23 17.00           H  
ATOM   1221  HE1 HIS B  69      59.102 -46.180  52.781  0.26 81.00           H  
ATOM   1222  HE2 HIS B  69      58.140 -47.495  54.684  0.39 11.00           H  
ATOM   1223  N   GLY B  70      62.123 -51.192  55.537 -0.41 57.00           N  
ATOM   1224  CA  GLY B  70      61.613 -52.456  56.098 -0.02 52.00           C  
ATOM   1225  C   GLY B  70      60.164 -52.831  55.719  0.59 73.00           C  
ATOM   1226  O   GLY B  70      59.935 -53.958  55.287 -0.56 79.00           O  
ATOM   1227  H   GLY B  70      62.923 -51.279  54.920  0.27 19.00           H  
ATOM   1228  HA2 GLY B  70      62.242 -53.267  55.747  0.06 98.00           H  
ATOM   1229  HA3 GLY B  70      61.655 -52.438  57.188  0.06 98.00           H  
ATOM   1230  N   ASP B  71      59.231 -51.874  55.657 -0.51 63.00           N  
ATOM   1231  CA  ASP B  71      57.815 -52.241  55.548  0.03 81.00           C  
ATOM   1232  C   ASP B  71      57.334 -52.681  54.145  0.53 66.00           C  
ATOM   1233  O   ASP B  71      56.149 -52.542  53.883 -0.58 19.00           O  
ATOM   1234  CB  ASP B  71      56.930 -51.111  56.109 -0.03  3.00           C  
ATOM   1235  CG  ASP B  71      56.658 -49.918  55.161  0.79 94.00           C  
ATOM   1236  OD1 ASP B  71      57.625 -49.139  54.843 -0.80 14.00           O  
ATOM   1237  OD2 ASP B  71      55.705 -49.234  55.533 -0.80 14.00           O1-
ATOM   1238  H   ASP B  71      59.486 -50.947  55.976  0.29 36.00           H  
ATOM   1239  HA  ASP B  71      57.648 -53.090  56.175  0.08 80.00           H  
ATOM   1240  HB2 ASP B  71      55.978 -51.555  56.312 -0.01 22.00           H  
ATOM   1241  HB3 ASP B  71      57.338 -50.760  57.043 -0.01 22.00           H  
ATOM   1242  N   SER B  72      58.229 -52.963  53.190 -0.41 57.00           N  
ATOM   1243  CA  SER B  72      57.900 -53.294  51.776 -0.02 49.00           C  
ATOM   1244  C   SER B  72      57.036 -52.254  51.045  0.59 73.00           C  
ATOM   1245  O   SER B  72      56.581 -52.496  49.934 -0.56 79.00           O  
ATOM   1246  CB  SER B  72      57.307 -54.698  51.645  0.21 17.00           C  
ATOM   1247  OG  SER B  72      58.162 -55.629  52.278 -0.65 46.00           O  
ATOM   1248  H   SER B  72      59.167 -53.193  53.510  0.27 19.00           H  
ATOM   1249  HA  SER B  72      58.843 -53.316  51.239  0.08 43.00           H  
ATOM   1250  HB2 SER B  72      56.308 -54.733  52.085  0.03 52.00           H  
ATOM   1251  HB3 SER B  72      57.233 -54.953  50.586  0.03 52.00           H  
ATOM   1252  HG  SER B  72      58.065 -55.563  53.231  0.42 75.00           H  
ATOM   1253  N   TYR B  73      57.028 -51.009  51.538 -0.41 57.00           N  
ATOM   1254  CA  TYR B  73      56.474 -49.847  50.841 -0.00 14.00           C  
ATOM   1255  C   TYR B  73      57.541 -48.743  50.784  0.59 73.00           C  
ATOM   1256  O   TYR B  73      57.571 -47.879  51.676 -0.56 79.00           O  
ATOM   1257  CB  TYR B  73      55.162 -49.395  51.508 -0.01 52.00           C  
ATOM   1258  CG  TYR B  73      54.029 -50.401  51.434 -0.00 11.00           C  
ATOM   1259  CD1 TYR B  73      53.251 -50.531  50.262 -0.19  6.00           C  
ATOM   1260  CD2 TYR B  73      53.750 -51.234  52.533 -0.19  6.00           C  
ATOM   1261  CE1 TYR B  73      52.224 -51.494  50.191 -0.23 41.00           C  
ATOM   1262  CE2 TYR B  73      52.755 -52.216  52.459 -0.23 41.00           C  
ATOM   1263  CZ  TYR B  73      51.989 -52.348  51.288  0.32 26.00           C  
ATOM   1264  OH  TYR B  73      51.013 -53.288  51.246 -0.55 79.00           O  
ATOM   1265  H   TYR B  73      57.466 -50.876  52.433  0.27 19.00           H  
ATOM   1266  HA  TYR B  73      56.231 -50.119  49.814  0.08 76.00           H  
ATOM   1267  HB2 TYR B  73      55.358 -49.165  52.556  0.02 95.00           H  
ATOM   1268  HB3 TYR B  73      54.831 -48.476  51.029  0.02 95.00           H  
ATOM   1269  HD1 TYR B  73      53.469 -49.917  49.397  0.16 99.00           H  
ATOM   1270  HD2 TYR B  73      54.340 -51.158  53.435  0.16 99.00           H  
ATOM   1271  HE1 TYR B  73      51.635 -51.598  49.290  0.16 56.00           H  
ATOM   1272  HE2 TYR B  73      52.579 -52.901  53.279  0.16 56.00           H  
ATOM   1273  HH  TYR B  73      50.956 -53.710  50.381  0.39 92.00           H  
ATOM   1274  N   PRO B  74      58.542 -48.854  49.884 -0.25 48.00           N  
ATOM   1275  CA  PRO B  74      59.605 -47.865  49.781 -0.02 66.00           C  
ATOM   1276  C   PRO B  74      59.051 -46.482  49.422  0.58 96.00           C  
ATOM   1277  O   PRO B  74      57.993 -46.337  48.805 -0.57 48.00           O  
ATOM   1278  CB  PRO B  74      60.599 -48.395  48.735 -0.00 70.00           C  
ATOM   1279  CG  PRO B  74      60.252 -49.879  48.617  0.01 89.00           C  
ATOM   1280  CD  PRO B  74      58.748 -49.884  48.872  0.01 92.00           C  
ATOM   1281  HA  PRO B  74      60.113 -47.801  50.743  0.06 41.00           H  
ATOM   1282  HB2 PRO B  74      60.454 -47.899  47.773  0.02 53.00           H  
ATOM   1283  HB3 PRO B  74      61.629 -48.270  49.068  0.02 53.00           H  
ATOM   1284  HG2 PRO B  74      60.504 -50.282  47.635  0.02 13.00           H  
ATOM   1285  HG3 PRO B  74      60.757 -50.442  49.404  0.02 13.00           H  
ATOM   1286  HD2 PRO B  74      58.222 -49.604  47.957  0.03 91.00           H  
ATOM   1287  HD3 PRO B  74      58.435 -50.875  49.194  0.03 91.00           H  
ATOM   1288  N   PHE B  75      59.684 -45.452  49.966 -0.41 57.00           N  
ATOM   1289  CA  PHE B  75      59.458 -44.089  49.539 -0.00 24.00           C  
ATOM   1290  C   PHE B  75      60.306 -43.750  48.307  0.59 73.00           C  
ATOM   1291  O   PHE B  75      61.306 -44.380  47.982 -0.56 79.00           O  
ATOM   1292  CB  PHE B  75      59.683 -43.125  50.706 -0.03 43.00           C  
ATOM   1293  CG  PHE B  75      58.549 -43.085  51.718  0.01 18.00           C  
ATOM   1294  CD1 PHE B  75      57.212 -42.887  51.307 -0.12 56.00           C  
ATOM   1295  CD2 PHE B  75      58.837 -43.183  53.092 -0.12 56.00           C  
ATOM   1296  CE1 PHE B  75      56.180 -42.816  52.258 -0.17  4.00           C  
ATOM   1297  CE2 PHE B  75      57.807 -43.105  54.045 -0.17  4.00           C  
ATOM   1298  CZ  PHE B  75      56.478 -42.937  53.624 -0.10 72.00           C  
ATOM   1299  H   PHE B  75      60.539 -45.635  50.474  0.27 19.00           H  
ATOM   1300  HA  PHE B  75      58.423 -43.994  49.216  0.09 78.00           H  
ATOM   1301  HB2 PHE B  75      60.608 -43.400  51.214  0.02 95.00           H  
ATOM   1302  HB3 PHE B  75      59.829 -42.125  50.313  0.02 95.00           H  
ATOM   1303  HD1 PHE B  75      56.973 -42.764  50.262  0.13 30.00           H  
ATOM   1304  HD2 PHE B  75      59.862 -43.280  53.425  0.13 30.00           H  
ATOM   1305  HE1 PHE B  75      55.161 -42.644  51.945  0.14 30.00           H  
ATOM   1306  HE2 PHE B  75      58.053 -43.121  55.099  0.14 30.00           H  
ATOM   1307  HZ  PHE B  75      55.687 -42.869  54.349  0.12 97.00           H  
ATOM   1308  N   ASP B  76      59.793 -42.780  47.560 -0.41 57.00           N  
ATOM   1309  CA  ASP B  76      60.122 -42.473  46.154  0.03 41.00           C  
ATOM   1310  C   ASP B  76      60.670 -41.025  45.985  0.59 73.00           C  
ATOM   1311  O   ASP B  76      59.851 -40.176  45.574 -0.56 79.00           O  
ATOM   1312  CB  ASP B  76      58.846 -42.758  45.308 -0.03 16.00           C  
ATOM   1313  CG  ASP B  76      57.590 -42.044  45.778  0.64 62.00           C  
ATOM   1314  OD1 ASP B  76      57.517 -41.288  46.757 -0.55 54.00           O  
ATOM   1315  OD2 ASP B  76      56.514 -42.284  44.987 -0.63 76.00           O1-
ATOM   1316  H   ASP B  76      58.935 -42.363  47.892  0.27 19.00           H  
ATOM   1317  HA  ASP B  76      60.901 -43.163  45.793  0.08 64.00           H  
ATOM   1318  HB2 ASP B  76      59.021 -42.488  44.262  0.04 88.00           H  
ATOM   1319  HB3 ASP B  76      58.632 -43.842  45.342  0.04 88.00           H  
ATOM   1320  HD2 ASP B  76      55.701 -41.943  45.355  0.47 47.00           H  
ATOM   1321  N   GLY B  77      61.650 -40.654  46.810 -0.41 57.00           N  
ATOM   1322  CA  GLY B  77      62.325 -39.317  46.771 -0.02 52.00           C  
ATOM   1323  C   GLY B  77      61.416 -38.100  47.074  0.59 73.00           C  
ATOM   1324  O   GLY B  77      60.396 -38.303  47.718 -0.56 79.00           O  
ATOM   1325  H   GLY B  77      62.173 -41.386  47.298  0.27 19.00           H  
ATOM   1326  HA2 GLY B  77      63.141 -39.324  47.505  0.06 98.00           H  
ATOM   1327  HA3 GLY B  77      62.768 -39.162  45.782  0.06 98.00           H  
ATOM   1328  N   PRO B  78      61.642 -36.879  46.554 -0.25 48.00           N  
ATOM   1329  CA  PRO B  78      60.711 -35.735  46.690 -0.02 66.00           C  
ATOM   1330  C   PRO B  78      59.386 -35.896  45.870  0.58 96.00           C  
ATOM   1331  O   PRO B  78      59.056 -37.059  45.562 -0.57 48.00           O  
ATOM   1332  CB  PRO B  78      61.579 -34.504  46.367 -0.00 70.00           C  
ATOM   1333  CG  PRO B  78      63.031 -34.997  46.504  0.01 89.00           C  
ATOM   1334  CD  PRO B  78      62.950 -36.457  46.098  0.01 92.00           C  
ATOM   1335  HA  PRO B  78      60.404 -35.665  47.738  0.06 41.00           H  
ATOM   1336  HB2 PRO B  78      61.395 -34.148  45.354  0.02 53.00           H  
ATOM   1337  HB3 PRO B  78      61.397 -33.709  47.096  0.02 53.00           H  
ATOM   1338  HG2 PRO B  78      63.710 -34.450  45.860  0.02 13.00           H  
ATOM   1339  HG3 PRO B  78      63.345 -34.931  47.545  0.02 13.00           H  
ATOM   1340  HD2 PRO B  78      62.998 -36.564  45.014  0.03 91.00           H  
ATOM   1341  HD3 PRO B  78      63.752 -37.025  46.580  0.03 91.00           H  
ATOM   1342  N   GLY B  79      58.385 -35.034  46.127 -0.41 57.00           N  
ATOM   1343  CA  GLY B  79      57.036 -35.088  45.454 -0.02 52.00           C  
ATOM   1344  C   GLY B  79      56.270 -36.439  45.540  0.59 73.00           C  
ATOM   1345  O   GLY B  79      56.470 -37.184  46.502 -0.56 79.00           O  
ATOM   1346  H   GLY B  79      58.619 -34.156  46.597  0.27 19.00           H  
ATOM   1347  HA2 GLY B  79      56.388 -34.328  45.911  0.06 98.00           H  
ATOM   1348  HA3 GLY B  79      57.139 -34.825  44.391  0.06 98.00           H  
ATOM   1349  N   ASN B  80      55.468 -36.803  44.540 -0.41 57.00           N  
ATOM   1350  CA  ASN B  80      54.717 -38.077  44.409  0.01 43.00           C  
ATOM   1351  C   ASN B  80      54.044 -38.526  45.739  0.59 73.00           C  
ATOM   1352  O   ASN B  80      53.549 -37.679  46.470 -0.56 79.00           O  
ATOM   1353  CB  ASN B  80      55.602 -39.107  43.656 -0.20 41.00           C  
ATOM   1354  CG  ASN B  80      55.950 -38.661  42.234  0.71 30.00           C  
ATOM   1355  ND2 ASN B  80      56.856 -39.340  41.570 -0.91 91.00           N  
ATOM   1356  OD1 ASN B  80      55.470 -37.657  41.745 -0.59 31.00           O  
ATOM   1357  H   ASN B  80      55.434 -36.185  43.735  0.27 19.00           H  
ATOM   1358  HA  ASN B  80      53.877 -37.861  43.748  0.10 48.00           H  
ATOM   1359  HB2 ASN B  80      56.536 -39.270  44.190  0.07 97.00           H  
ATOM   1360  HB3 ASN B  80      55.074 -40.054  43.564  0.07 97.00           H  
ATOM   1361 HD21 ASN B  80      57.061 -39.005  40.639  0.41 96.00           H  
ATOM   1362 HD22 ASN B  80      57.290 -40.167  41.931  0.41 96.00           H  
ATOM   1363  N   THR B  81      54.166 -39.787  46.183 -0.41 57.00           N  
ATOM   1364  CA  THR B  81      53.759 -40.209  47.552 -0.03 89.00           C  
ATOM   1365  C   THR B  81      54.521 -39.424  48.653  0.59 73.00           C  
ATOM   1366  O   THR B  81      55.739 -39.606  48.816 -0.56 79.00           O  
ATOM   1367  CB  THR B  81      53.976 -41.731  47.737  0.36 54.00           C  
ATOM   1368  CG2 THR B  81      53.408 -42.291  49.046 -0.24 38.00           C  
ATOM   1369  OG1 THR B  81      53.395 -42.421  46.653 -0.67 61.00           O  
ATOM   1370  H   THR B  81      54.247 -40.507  45.482  0.27 19.00           H  
ATOM   1371  HA  THR B  81      52.686 -40.022  47.661  0.10  7.00           H  
ATOM   1372  HB  THR B  81      55.042 -41.953  47.720  0.00 43.00           H  
ATOM   1373  HG1 THR B  81      53.521 -43.372  46.759  0.41  2.00           H  
ATOM   1374 HG21 THR B  81      53.483 -43.379  49.054  0.06 42.00           H  
ATOM   1375 HG22 THR B  81      53.983 -41.903  49.886  0.06 42.00           H  
ATOM   1376 HG23 THR B  81      52.363 -42.005  49.166  0.06 42.00           H  
ATOM   1377  N   LEU B  82      53.804 -38.596  49.427 -0.41 57.00           N  
ATOM   1378  CA  LEU B  82      54.254 -37.860  50.629 -0.05 18.00           C  
ATOM   1379  C   LEU B  82      54.404 -38.756  51.868  0.59 73.00           C  
ATOM   1380  O   LEU B  82      55.432 -38.705  52.536 -0.56 79.00           O  
ATOM   1381  CB  LEU B  82      53.237 -36.730  50.937 -0.11  2.00           C  
ATOM   1382  CG  LEU B  82      53.416 -35.383  50.198  0.35 31.00           C  
ATOM   1383  CD1 LEU B  82      54.046 -35.477  48.814 -0.41 21.00           C  
ATOM   1384  CD2 LEU B  82      52.060 -34.707  49.967 -0.41 21.00           C  
ATOM   1385  H   LEU B  82      52.861 -38.383  49.100  0.27 19.00           H  
ATOM   1386  HA  LEU B  82      55.233 -37.412  50.461  0.09 22.00           H  
ATOM   1387  HB2 LEU B  82      52.232 -37.106  50.756  0.04 57.00           H  
ATOM   1388  HB3 LEU B  82      53.281 -36.508  52.006  0.04 57.00           H  
ATOM   1389  HG  LEU B  82      54.050 -34.746  50.810 -0.03 61.00           H  
ATOM   1390 HD11 LEU B  82      54.165 -34.476  48.399  0.10  0.00           H  
ATOM   1391 HD12 LEU B  82      55.020 -35.947  48.860  0.10  0.00           H  
ATOM   1392 HD13 LEU B  82      53.386 -36.050  48.173  0.10  0.00           H  
ATOM   1393 HD21 LEU B  82      52.205 -33.744  49.476  0.10  0.00           H  
ATOM   1394 HD22 LEU B  82      51.433 -35.322  49.319  0.10  0.00           H  
ATOM   1395 HD23 LEU B  82      51.545 -34.524  50.910  0.10  0.00           H  
ATOM   1396  N   ALA B  83      53.390 -39.564  52.187 -0.41 57.00           N  
ATOM   1397  CA  ALA B  83      53.332 -40.357  53.418  0.03 37.00           C  
ATOM   1398  C   ALA B  83      52.382 -41.554  53.265  0.59 73.00           C  
ATOM   1399  O   ALA B  83      51.610 -41.643  52.304 -0.56 79.00           O  
ATOM   1400  CB  ALA B  83      52.893 -39.444  54.575 -0.18 25.00           C  
ATOM   1401  H   ALA B  83      52.566 -39.552  51.603  0.27 19.00           H  
ATOM   1402  HA  ALA B  83      54.327 -40.746  53.647  0.08 23.00           H  
ATOM   1403  HB1 ALA B  83      52.868 -40.009  55.507  0.06  3.00           H  
ATOM   1404  HB2 ALA B  83      53.603 -38.626  54.700  0.06  3.00           H  
ATOM   1405  HB3 ALA B  83      51.900 -39.037  54.380  0.06  3.00           H  
ATOM   1406  N   HIS B  84      52.451 -42.519  54.179 -0.41 57.00           N  
ATOM   1407  CA  HIS B  84      51.478 -43.608  54.243  0.01 88.00           C  
ATOM   1408  C   HIS B  84      51.250 -44.077  55.681  0.59 73.00           C  
ATOM   1409  O   HIS B  84      52.141 -43.999  56.523 -0.56 79.00           O  
ATOM   1410  CB  HIS B  84      51.881 -44.748  53.282 -0.04 62.00           C  
ATOM   1411  CG  HIS B  84      53.257 -45.325  53.520 -0.02 66.00           C  
ATOM   1412  CD2 HIS B  84      53.697 -45.869  54.690  0.12 92.00           C  
ATOM   1413  ND1 HIS B  84      54.266 -45.508  52.591 -0.38 11.00           N  
ATOM   1414  CE1 HIS B  84      55.311 -46.071  53.205  0.20 57.00           C  
ATOM   1415  NE2 HIS B  84      55.002 -46.352  54.495 -0.57 27.00           N  
ATOM   1416  H   HIS B  84      53.087 -42.395  54.967  0.27 19.00           H  
ATOM   1417  HA  HIS B  84      50.521 -43.222  53.907  0.08 81.00           H  
ATOM   1418  HB2 HIS B  84      51.163 -45.564  53.375  0.04  2.00           H  
ATOM   1419  HB3 HIS B  84      51.824 -44.383  52.253  0.04  2.00           H  
ATOM   1420  HD1 HIS B  84      54.233 -45.248  51.608  0.36 49.00           H  
ATOM   1421  HD2 HIS B  84      53.118 -45.932  55.590  0.11 47.00           H  
ATOM   1422  HE1 HIS B  84      56.255 -46.265  52.725  0.13 92.00           H  
ATOM   1423  N   ALA B  85      50.170 -44.824  55.874 -0.41 57.00           N  
ATOM   1424  CA  ALA B  85      49.790 -45.416  57.147  0.03 37.00           C  
ATOM   1425  C   ALA B  85      48.923 -46.656  56.910  0.59 73.00           C  
ATOM   1426  O   ALA B  85      48.375 -46.834  55.818 -0.56 79.00           O  
ATOM   1427  CB  ALA B  85      49.067 -44.353  57.979 -0.18 25.00           C  
ATOM   1428  H   ALA B  85      49.537 -44.987  55.108  0.27 19.00           H  
ATOM   1429  HA  ALA B  85      50.685 -45.732  57.683  0.08 23.00           H  
ATOM   1430  HB1 ALA B  85      48.499 -44.814  58.790  0.06  3.00           H  
ATOM   1431  HB2 ALA B  85      49.797 -43.672  58.411  0.06  3.00           H  
ATOM   1432  HB3 ALA B  85      48.397 -43.778  57.341  0.06  3.00           H  
ATOM   1433  N   PHE B  86      48.863 -47.519  57.918 -0.41 57.00           N  
ATOM   1434  CA  PHE B  86      48.257 -48.850  57.855 -0.00 24.00           C  
ATOM   1435  C   PHE B  86      47.038 -48.914  58.778  0.59 73.00           C  
ATOM   1436  O   PHE B  86      47.007 -48.235  59.804 -0.56 79.00           O  
ATOM   1437  CB  PHE B  86      49.326 -49.901  58.204 -0.03 43.00           C  
ATOM   1438  CG  PHE B  86      50.557 -49.781  57.326  0.01 18.00           C  
ATOM   1439  CD1 PHE B  86      50.582 -50.374  56.053 -0.12 56.00           C  
ATOM   1440  CD2 PHE B  86      51.634 -48.978  57.739 -0.12 56.00           C  
ATOM   1441  CE1 PHE B  86      51.653 -50.121  55.185 -0.17  4.00           C  
ATOM   1442  CE2 PHE B  86      52.698 -48.704  56.867 -0.17  4.00           C  
ATOM   1443  CZ  PHE B  86      52.698 -49.272  55.575 -0.10 72.00           C  
ATOM   1444  H   PHE B  86      49.285 -47.250  58.799  0.27 19.00           H  
ATOM   1445  HA  PHE B  86      47.914 -49.050  56.838  0.09 78.00           H  
ATOM   1446  HB2 PHE B  86      49.619 -49.777  59.248  0.02 95.00           H  
ATOM   1447  HB3 PHE B  86      48.907 -50.901  58.092  0.02 95.00           H  
ATOM   1448  HD1 PHE B  86      49.774 -51.013  55.728  0.13 30.00           H  
ATOM   1449  HD2 PHE B  86      51.628 -48.555  58.731  0.13 30.00           H  
ATOM   1450  HE1 PHE B  86      51.665 -50.578  54.207  0.14 30.00           H  
ATOM   1451  HE2 PHE B  86      53.481 -48.072  57.238  0.14 30.00           H  
ATOM   1452  HZ  PHE B  86      53.478 -49.109  54.853  0.12 97.00           H  
ATOM   1453  N   ALA B  87      46.055 -49.738  58.416 -0.41 57.00           N  
ATOM   1454  CA  ALA B  87      44.857 -49.983  59.217  0.03 37.00           C  
ATOM   1455  C   ALA B  87      45.193 -50.524  60.628  0.59 73.00           C  
ATOM   1456  O   ALA B  87      46.258 -51.131  60.787 -0.56 79.00           O  
ATOM   1457  CB  ALA B  87      43.998 -50.990  58.447 -0.18 25.00           C  
ATOM   1458  H   ALA B  87      46.166 -50.297  57.586  0.27 19.00           H  
ATOM   1459  HA  ALA B  87      44.311 -49.043  59.306  0.08 23.00           H  
ATOM   1460  HB1 ALA B  87      43.014 -51.057  58.907  0.06  3.00           H  
ATOM   1461  HB2 ALA B  87      43.885 -50.678  57.410  0.06  3.00           H  
ATOM   1462  HB3 ALA B  87      44.469 -51.975  58.476  0.06  3.00           H  
ATOM   1463  N   PRO B  88      44.306 -50.366  61.631 -0.25 48.00           N  
ATOM   1464  CA  PRO B  88      44.481 -50.907  62.984 -0.02 66.00           C  
ATOM   1465  C   PRO B  88      44.838 -52.401  63.016  0.58 96.00           C  
ATOM   1466  O   PRO B  88      44.379 -53.179  62.182 -0.57 48.00           O  
ATOM   1467  CB  PRO B  88      43.171 -50.614  63.724 -0.00 70.00           C  
ATOM   1468  CG  PRO B  88      42.672 -49.353  63.024  0.01 89.00           C  
ATOM   1469  CD  PRO B  88      43.103 -49.552  61.577  0.01 92.00           C  
ATOM   1470  HA  PRO B  88      45.282 -50.349  63.469  0.06 41.00           H  
ATOM   1471  HB2 PRO B  88      42.459 -51.429  63.585  0.02 53.00           H  
ATOM   1472  HB3 PRO B  88      43.340 -50.428  64.784  0.02 53.00           H  
ATOM   1473  HG2 PRO B  88      41.598 -49.230  63.095  0.02 13.00           H  
ATOM   1474  HG3 PRO B  88      43.172 -48.485  63.447  0.02 13.00           H  
ATOM   1475  HD2 PRO B  88      42.323 -50.081  61.027  0.03 91.00           H  
ATOM   1476  HD3 PRO B  88      43.299 -48.581  61.124  0.03 91.00           H  
ATOM   1477  N   GLY B  89      45.769 -52.764  63.905 -0.41 57.00           N  
ATOM   1478  CA  GLY B  89      46.366 -54.100  63.967 -0.02 52.00           C  
ATOM   1479  C   GLY B  89      47.720 -54.159  64.699  0.59 73.00           C  
ATOM   1480  O   GLY B  89      48.347 -53.141  65.052 -0.56 79.00           O  
ATOM   1481  H   GLY B  89      46.056 -52.088  64.597  0.27 19.00           H  
ATOM   1482  HA2 GLY B  89      45.671 -54.767  64.480  0.06 98.00           H  
ATOM   1483  HA3 GLY B  89      46.491 -54.490  62.952  0.06 98.00           H  
ATOM   1484  N   THR B  90      48.174 -55.387  64.961 -0.41 57.00           N  
ATOM   1485  CA  THR B  90      49.462 -55.673  65.615 -0.03 89.00           C  
ATOM   1486  C   THR B  90      50.656 -55.354  64.701  0.59 73.00           C  
ATOM   1487  O   THR B  90      50.472 -54.826  63.599 -0.56 79.00           O  
ATOM   1488  CB  THR B  90      49.520 -57.133  66.094  0.36 54.00           C  
ATOM   1489  CG2 THR B  90      48.478 -57.402  67.176 -0.24 38.00           C  
ATOM   1490  OG1 THR B  90      49.282 -57.997  65.016 -0.67 61.00           O  
ATOM   1491  H   THR B  90      47.652 -56.187  64.618  0.27 19.00           H  
ATOM   1492  HA  THR B  90      49.534 -55.042  66.503  0.10  7.00           H  
ATOM   1493  HB  THR B  90      50.510 -57.334  66.505  0.00 43.00           H  
ATOM   1494  HG1 THR B  90      49.204 -58.896  65.361  0.41  2.00           H  
ATOM   1495 HG21 THR B  90      48.601 -56.684  67.988  0.06 42.00           H  
ATOM   1496 HG22 THR B  90      47.471 -57.315  66.768  0.06 42.00           H  
ATOM   1497 HG23 THR B  90      48.618 -58.406  67.576  0.06 42.00           H  
ATOM   1498  N   GLY B  91      51.850 -55.244  65.287 -0.41 57.00           N  
ATOM   1499  CA  GLY B  91      53.069 -54.906  64.527 -0.02 52.00           C  
ATOM   1500  C   GLY B  91      52.964 -53.582  63.741  0.59 73.00           C  
ATOM   1501  O   GLY B  91      52.661 -52.531  64.339 -0.56 79.00           O  
ATOM   1502  H   GLY B  91      51.966 -55.672  66.200  0.27 19.00           H  
ATOM   1503  HA2 GLY B  91      53.918 -54.836  65.210  0.06 98.00           H  
ATOM   1504  HA3 GLY B  91      53.277 -55.719  63.826  0.06 98.00           H  
ATOM   1505  N   LEU B  92      53.060 -53.687  62.403 -0.41 57.00           N  
ATOM   1506  CA  LEU B  92      52.922 -52.601  61.409 -0.05 18.00           C  
ATOM   1507  C   LEU B  92      51.525 -51.942  61.382  0.59 73.00           C  
ATOM   1508  O   LEU B  92      51.441 -50.730  61.189 -0.56 79.00           O  
ATOM   1509  CB  LEU B  92      53.296 -53.139  60.002 -0.11  2.00           C  
ATOM   1510  CG  LEU B  92      53.321 -52.073  58.874  0.35 31.00           C  
ATOM   1511  CD1 LEU B  92      54.494 -51.098  59.020 -0.41 21.00           C  
ATOM   1512  CD2 LEU B  92      53.444 -52.681  57.473 -0.41 21.00           C  
ATOM   1513  H   LEU B  92      53.172 -54.626  62.039  0.27 19.00           H  
ATOM   1514  HA  LEU B  92      53.641 -51.828  61.663  0.09 22.00           H  
ATOM   1515  HB2 LEU B  92      54.274 -53.620  60.047  0.04 57.00           H  
ATOM   1516  HB3 LEU B  92      52.568 -53.903  59.728  0.04 57.00           H  
ATOM   1517  HG  LEU B  92      52.392 -51.506  58.890 -0.03 61.00           H  
ATOM   1518 HD11 LEU B  92      55.437 -51.647  58.972  0.10  0.00           H  
ATOM   1519 HD12 LEU B  92      54.457 -50.381  58.203  0.10  0.00           H  
ATOM   1520 HD13 LEU B  92      54.425 -50.562  59.965  0.10  0.00           H  
ATOM   1521 HD21 LEU B  92      53.466 -51.890  56.723  0.10  0.00           H  
ATOM   1522 HD22 LEU B  92      54.354 -53.276  57.387  0.10  0.00           H  
ATOM   1523 HD23 LEU B  92      52.580 -53.310  57.259  0.10  0.00           H  
ATOM   1524  N   GLY B  93      50.462 -52.675  61.729 -0.41 57.00           N  
ATOM   1525  CA  GLY B  93      49.087 -52.167  61.813 -0.02 52.00           C  
ATOM   1526  C   GLY B  93      48.953 -50.931  62.710  0.59 73.00           C  
ATOM   1527  O   GLY B  93      49.639 -50.817  63.731 -0.56 79.00           O  
ATOM   1528  H   GLY B  93      50.606 -53.652  61.963  0.27 19.00           H  
ATOM   1529  HA2 GLY B  93      48.724 -51.932  60.812  0.06 98.00           H  
ATOM   1530  HA3 GLY B  93      48.445 -52.948  62.220  0.06 98.00           H  
ATOM   1531  N   GLY B  94      48.265 -49.900  62.231 -0.41 57.00           N  
ATOM   1532  CA  GLY B  94      48.181 -48.579  62.853 -0.02 52.00           C  
ATOM   1533  C   GLY B  94      49.332 -47.624  62.548  0.59 73.00           C  
ATOM   1534  O   GLY B  94      49.222 -46.442  62.850 -0.56 79.00           O  
ATOM   1535  H   GLY B  94      47.678 -50.068  61.417  0.27 19.00           H  
ATOM   1536  HA2 GLY B  94      47.235 -48.106  62.587  0.06 98.00           H  
ATOM   1537  HA3 GLY B  94      48.214 -48.711  63.930  0.06 98.00           H  
ATOM   1538  N   ASP B  95      50.513 -48.114  62.170 -0.41 57.00           N  
ATOM   1539  CA  ASP B  95      51.715 -47.270  62.144  0.03 41.00           C  
ATOM   1540  C   ASP B  95      51.647 -46.224  61.007  0.59 73.00           C  
ATOM   1541  O   ASP B  95      51.153 -46.534  59.920 -0.56 79.00           O  
ATOM   1542  CB  ASP B  95      52.976 -48.142  62.032 -0.03 16.00           C  
ATOM   1543  CG  ASP B  95      53.172 -49.217  63.110  0.64 62.00           C  
ATOM   1544  OD1 ASP B  95      52.457 -49.453  64.092 -0.55 54.00           O  
ATOM   1545  OD2 ASP B  95      54.347 -49.868  62.965 -0.63 76.00           O1-
ATOM   1546  H   ASP B  95      50.592 -49.102  61.948  0.27 19.00           H  
ATOM   1547  HA  ASP B  95      51.765 -46.718  63.086  0.08 64.00           H  
ATOM   1548  HB2 ASP B  95      52.968 -48.632  61.058  0.04 88.00           H  
ATOM   1549  HB3 ASP B  95      53.850 -47.494  62.049  0.04 88.00           H  
ATOM   1550  HD2 ASP B  95      54.423 -50.522  63.660  0.47 47.00           H  
ATOM   1551  N   ALA B  96      52.280 -45.060  61.177 -0.41 57.00           N  
ATOM   1552  CA  ALA B  96      52.294 -43.971  60.190  0.03 37.00           C  
ATOM   1553  C   ALA B  96      53.730 -43.556  59.832  0.59 73.00           C  
ATOM   1554  O   ALA B  96      54.581 -43.395  60.706 -0.56 79.00           O  
ATOM   1555  CB  ALA B  96      51.454 -42.799  60.718 -0.18 25.00           C  
ATOM   1556  H   ALA B  96      52.796 -44.908  62.040  0.27 19.00           H  
ATOM   1557  HA  ALA B  96      51.820 -44.312  59.269  0.08 23.00           H  
ATOM   1558  HB1 ALA B  96      51.468 -41.976  60.002  0.06  3.00           H  
ATOM   1559  HB2 ALA B  96      50.421 -43.118  60.864  0.06  3.00           H  
ATOM   1560  HB3 ALA B  96      51.855 -42.447  61.669  0.06  3.00           H  
ATOM   1561  N   HIS B  97      54.036 -43.493  58.536 -0.41 57.00           N  
ATOM   1562  CA  HIS B  97      55.366 -43.162  58.018 -0.05 81.00           C  
ATOM   1563  C   HIS B  97      55.278 -41.937  57.111  0.59 73.00           C  
ATOM   1564  O   HIS B  97      54.484 -41.930  56.168 -0.56 79.00           O  
ATOM   1565  CB  HIS B  97      56.015 -44.365  57.306 -0.00 74.00           C  
ATOM   1566  CG  HIS B  97      55.928 -45.684  58.028  0.18 68.00           C  
ATOM   1567  CD2 HIS B  97      56.166 -45.841  59.360 -0.22  7.00           C  
ATOM   1568  ND1 HIS B  97      55.889 -46.955  57.429 -0.54 32.00           N  
ATOM   1569  CE1 HIS B  97      56.109 -47.838  58.435  0.16 35.00           C  
ATOM   1570  NE2 HIS B  97      56.248 -47.195  59.601 -0.27 95.00           N  
ATOM   1571  H   HIS B  97      53.279 -43.547  57.862  0.27 19.00           H  
ATOM   1572  HA  HIS B  97      56.018 -42.898  58.850  0.13 60.00           H  
ATOM   1573  HB2 HIS B  97      55.608 -44.465  56.304  0.03 67.00           H  
ATOM   1574  HB3 HIS B  97      57.078 -44.145  57.199  0.03 67.00           H  
ATOM   1575  HD2 HIS B  97      56.368 -45.039  60.072  0.18 62.00           H  
ATOM   1576  HE1 HIS B  97      56.224 -48.911  58.328  0.14 35.00           H  
ATOM   1577  HE2 HIS B  97      56.533 -47.613  60.485  0.33 39.00           H  
ATOM   1578  N   PHE B  98      56.191 -40.997  57.308 -0.41 57.00           N  
ATOM   1579  CA  PHE B  98      56.311 -39.767  56.530 -0.00 24.00           C  
ATOM   1580  C   PHE B  98      57.591 -39.825  55.704  0.59 73.00           C  
ATOM   1581  O   PHE B  98      58.589 -40.387  56.160 -0.56 79.00           O  
ATOM   1582  CB  PHE B  98      56.260 -38.568  57.490 -0.03 43.00           C  
ATOM   1583  CG  PHE B  98      54.949 -38.508  58.252  0.01 18.00           C  
ATOM   1584  CD1 PHE B  98      54.788 -39.260  59.433 -0.12 56.00           C  
ATOM   1585  CD2 PHE B  98      53.858 -37.785  57.733 -0.12 56.00           C  
ATOM   1586  CE1 PHE B  98      53.532 -39.332  60.057 -0.17  4.00           C  
ATOM   1587  CE2 PHE B  98      52.606 -37.846  58.370 -0.17  4.00           C  
ATOM   1588  CZ  PHE B  98      52.441 -38.633  59.523 -0.10 72.00           C  
ATOM   1589  H   PHE B  98      56.850 -41.114  58.074  0.27 19.00           H  
ATOM   1590  HA  PHE B  98      55.470 -39.675  55.844  0.09 78.00           H  
ATOM   1591  HB2 PHE B  98      57.080 -38.645  58.206  0.02 95.00           H  
ATOM   1592  HB3 PHE B  98      56.396 -37.643  56.930  0.02 95.00           H  
ATOM   1593  HD1 PHE B  98      55.628 -39.802  59.846  0.13 30.00           H  
ATOM   1594  HD2 PHE B  98      53.981 -37.181  56.846  0.13 30.00           H  
ATOM   1595  HE1 PHE B  98      53.397 -39.924  60.947  0.14 30.00           H  
ATOM   1596  HE2 PHE B  98      51.773 -37.288  57.973  0.14 30.00           H  
ATOM   1597  HZ  PHE B  98      51.481 -38.695  60.013  0.12 97.00           H  
ATOM   1598  N   ASP B  99      57.520 -39.458  54.421 -0.41 57.00           N  
ATOM   1599  CA  ASP B  99      58.728 -39.460  53.596  0.03 41.00           C  
ATOM   1600  C   ASP B  99      59.617 -38.277  53.974  0.59 73.00           C  
ATOM   1601  O   ASP B  99      59.270 -37.131  53.707 -0.56 79.00           O  
ATOM   1602  CB  ASP B  99      58.444 -39.451  52.087 -0.03 16.00           C  
ATOM   1603  CG  ASP B  99      59.727 -39.585  51.295  0.64 62.00           C  
ATOM   1604  OD1 ASP B  99      60.758 -40.065  51.731 -0.55 54.00           O  
ATOM   1605  OD2 ASP B  99      59.559 -39.602  49.960 -0.63 76.00           O1-
ATOM   1606  H   ASP B  99      56.692 -39.002  54.056  0.27 19.00           H  
ATOM   1607  HA  ASP B  99      59.268 -40.384  53.797  0.08 64.00           H  
ATOM   1608  HB2 ASP B  99      57.800 -40.289  51.830  0.04 88.00           H  
ATOM   1609  HB3 ASP B  99      57.948 -38.516  51.816  0.04 88.00           H  
ATOM   1610  HD2 ASP B  99      60.506 -39.677  49.737  0.47 47.00           H  
ATOM   1611  N   GLU B 100      60.837 -38.594  54.351 -0.51 63.00           N  
ATOM   1612  CA  GLU B 100      61.867 -37.654  54.789  0.03 97.00           C  
ATOM   1613  C   GLU B 100      62.537 -36.868  53.650  0.53 66.00           C  
ATOM   1614  O   GLU B 100      62.948 -35.737  53.843 -0.58 19.00           O  
ATOM   1615  CB  GLU B 100      62.841 -38.537  55.547  0.05 60.00           C  
ATOM   1616  CG  GLU B 100      63.917 -37.838  56.362  0.01 36.00           C  
ATOM   1617  CD  GLU B 100      64.482 -38.850  57.372  0.80 54.00           C  
ATOM   1618  OE1 GLU B 100      64.558 -40.046  56.987 -0.81 88.00           O  
ATOM   1619  OE2 GLU B 100      64.441 -38.500  58.568 -0.81 88.00           O1-
ATOM   1620  H   GLU B 100      61.052 -39.581  54.463  0.29 36.00           H  
ATOM   1621  HA  GLU B 100      61.442 -36.926  55.475  0.11  5.00           H  
ATOM   1622  HB2 GLU B 100      62.243 -39.130  56.241 -0.01 73.00           H  
ATOM   1623  HB3 GLU B 100      63.315 -39.220  54.845 -0.01 73.00           H  
ATOM   1624  HG2 GLU B 100      64.704 -37.472  55.700 -0.04 25.00           H  
ATOM   1625  HG3 GLU B 100      63.464 -36.989  56.882 -0.04 25.00           H  
ATOM   1626  N   ASP B 101      62.342 -37.314  52.407 -0.51 63.00           N  
ATOM   1627  CA  ASP B 101      62.618 -36.531  51.187  0.03 81.00           C  
ATOM   1628  C   ASP B 101      61.557 -35.459  50.845  0.53 66.00           C  
ATOM   1629  O   ASP B 101      61.443 -35.080  49.674 -0.58 19.00           O  
ATOM   1630  CB  ASP B 101      62.783 -37.507  50.022 -0.03  3.00           C  
ATOM   1631  CG  ASP B 101      63.825 -38.580  50.266  0.79 94.00           C  
ATOM   1632  OD1 ASP B 101      65.019 -38.186  50.344 -0.80 14.00           O  
ATOM   1633  OD2 ASP B 101      63.460 -39.719  49.913 -0.80 14.00           O1-
ATOM   1634  H   ASP B 101      61.989 -38.255  52.293  0.29 36.00           H  
ATOM   1635  HA  ASP B 101      63.565 -35.999  51.316  0.08 80.00           H  
ATOM   1636  HB2 ASP B 101      61.824 -38.002  49.854 -0.01 22.00           H  
ATOM   1637  HB3 ASP B 101      63.059 -36.964  49.116 -0.01 22.00           H  
ATOM   1638  N   GLU B 102      60.574 -35.222  51.707 -0.41 57.00           N  
ATOM   1639  CA  GLU B 102      59.742 -34.017  51.568  0.01 45.00           C  
ATOM   1640  C   GLU B 102      60.286 -32.910  52.456  0.59 73.00           C  
ATOM   1641  O   GLU B 102      60.488 -33.174  53.635 -0.56 79.00           O  
ATOM   1642  CB  GLU B 102      58.283 -34.280  51.970 -0.00 71.00           C  
ATOM   1643  CG  GLU B 102      57.608 -35.378  51.158 -0.01 74.00           C  
ATOM   1644  CD  GLU B 102      57.669 -35.099  49.673  0.68  1.00           C  
ATOM   1645  OE1 GLU B 102      57.474 -34.021  49.128 -0.58 38.00           O  
ATOM   1646  OE2 GLU B 102      57.638 -36.208  48.901 -0.65 11.00           O1-
ATOM   1647  H   GLU B 102      60.752 -35.545  52.657  0.27 19.00           H  
ATOM   1648  HA  GLU B 102      59.766 -33.644  50.535  0.07 79.00           H  
ATOM   1649  HB2 GLU B 102      58.243 -34.571  53.016  0.02 56.00           H  
ATOM   1650  HB3 GLU B 102      57.712 -33.356  51.851  0.02 56.00           H  
ATOM   1651  HG2 GLU B 102      58.120 -36.318  51.353  0.04 30.00           H  
ATOM   1652  HG3 GLU B 102      56.569 -35.471  51.481  0.04 30.00           H  
ATOM   1653  HE2 GLU B 102      57.534 -35.743  48.061  0.46 41.00           H  
ATOM   1654  N   ARG B 103      60.117 -31.679  51.985 -0.34 79.00           N  
ATOM   1655  CA  ARG B 103      60.283 -30.458  52.777 -0.26 37.00           C  
ATOM   1656  C   ARG B 103      59.075 -30.240  53.709  0.73 41.00           C  
ATOM   1657  O   ARG B 103      57.974 -29.951  53.231 -0.58 94.00           O  
ATOM   1658  CB  ARG B 103      60.630 -29.296  51.819 -0.00  7.00           C  
ATOM   1659  CG  ARG B 103      59.517 -28.798  50.870  0.03 90.00           C  
ATOM   1660  CD  ARG B 103      59.741 -29.021  49.368  0.04 86.00           C  
ATOM   1661  NE  ARG B 103      58.449 -29.193  48.659 -0.52 95.00           N  
ATOM   1662  CZ  ARG B 103      57.560 -28.256  48.360  0.80 76.00           C  
ATOM   1663  NH1 ARG B 103      57.786 -26.982  48.516 -0.86 27.00           N1+
ATOM   1664  NH2 ARG B 103      56.374 -28.599  47.942 -0.86 27.00           N  
ATOM   1665  H   ARG B 103      59.802 -31.583  51.035  0.27 47.00           H  
ATOM   1666  HA  ARG B 103      61.144 -30.601  53.443  0.15 60.00           H  
ATOM   1667  HB2 ARG B 103      60.962 -28.455  52.426  0.03 27.00           H  
ATOM   1668  HB3 ARG B 103      61.490 -29.598  51.220  0.03 27.00           H  
ATOM   1669  HG2 ARG B 103      58.580 -29.287  51.108  0.02 85.00           H  
ATOM   1670  HG3 ARG B 103      59.398 -27.727  51.039  0.02 85.00           H  
ATOM   1671  HD2 ARG B 103      60.296 -28.176  48.955  0.06 87.00           H  
ATOM   1672  HD3 ARG B 103      60.340 -29.921  49.227  0.06 87.00           H  
ATOM   1673  HE  ARG B 103      58.179 -30.139  48.461  0.34 56.00           H  
ATOM   1674 HH11 ARG B 103      58.674 -26.673  48.878  0.44 78.00           H  
ATOM   1675 HH12 ARG B 103      57.084 -26.302  48.290  0.44 78.00           H  
ATOM   1676 HH21 ARG B 103      56.115 -29.564  47.871  0.44 78.00           H  
ATOM   1677 HH22 ARG B 103      55.677 -27.888  47.800  0.44 78.00           H  
ATOM   1678  N   TRP B 104      59.164 -30.716  54.943 -0.41 57.00           N  
ATOM   1679  CA  TRP B 104      58.087 -30.580  55.926 -0.02 75.00           C  
ATOM   1680  C   TRP B 104      58.048 -29.160  56.502  0.59 73.00           C  
ATOM   1681  O   TRP B 104      59.078 -28.529  56.713 -0.56 79.00           O  
ATOM   1682  CB  TRP B 104      58.211 -31.668  56.998 -0.00 50.00           C  
ATOM   1683  CG  TRP B 104      58.022 -33.060  56.468 -0.14 15.00           C  
ATOM   1684  CD1 TRP B 104      59.026 -33.897  56.130 -0.16 38.00           C  
ATOM   1685  CD2 TRP B 104      56.799 -33.713  56.007  0.12 43.00           C  
ATOM   1686  CE2 TRP B 104      57.146 -34.970  55.427  0.13 80.00           C  
ATOM   1687  CE3 TRP B 104      55.443 -33.335  55.932 -0.23 87.00           C  
ATOM   1688  NE1 TRP B 104      58.514 -35.045  55.558 -0.34 18.00           N  
ATOM   1689  CZ2 TRP B 104      56.205 -35.807  54.807 -0.26  1.00           C  
ATOM   1690  CZ3 TRP B 104      54.490 -34.161  55.307 -0.19 72.00           C  
ATOM   1691  CH2 TRP B 104      54.863 -35.396  54.747 -0.11 34.00           C  
ATOM   1692  H   TRP B 104      60.070 -31.073  55.257  0.27 19.00           H  
ATOM   1693  HA  TRP B 104      57.136 -30.744  55.420  0.11 23.00           H  
ATOM   1694  HB2 TRP B 104      59.196 -31.602  57.460  0.03 39.00           H  
ATOM   1695  HB3 TRP B 104      57.471 -31.490  57.778  0.03 39.00           H  
ATOM   1696  HD1 TRP B 104      60.081 -33.631  56.190  0.20 62.00           H  
ATOM   1697  HE1 TRP B 104      59.101 -35.694  55.043  0.34 12.00           H  
ATOM   1698  HE3 TRP B 104      55.152 -32.366  56.314  0.17  0.00           H  
ATOM   1699  HZ2 TRP B 104      56.528 -36.729  54.352  0.15 72.00           H  
ATOM   1700  HZ3 TRP B 104      53.475 -33.810  55.225  0.14 47.00           H  
ATOM   1701  HH2 TRP B 104      54.127 -36.008  54.250  0.14 17.00           H  
ATOM   1702  N   THR B 105      56.845 -28.630  56.706 -0.41 57.00           N  
ATOM   1703  CA  THR B 105      56.617 -27.299  57.293 -0.03 89.00           C  
ATOM   1704  C   THR B 105      55.445 -27.347  58.276  0.59 73.00           C  
ATOM   1705  O   THR B 105      54.600 -28.248  58.212 -0.56 79.00           O  
ATOM   1706  CB  THR B 105      56.429 -26.225  56.203  0.36 54.00           C  
ATOM   1707  CG2 THR B 105      55.223 -26.483  55.296 -0.24 38.00           C  
ATOM   1708  OG1 THR B 105      56.246 -24.960  56.791 -0.67 61.00           O  
ATOM   1709  H   THR B 105      56.027 -29.168  56.449  0.27 19.00           H  
ATOM   1710  HA  THR B 105      57.501 -27.009  57.863  0.10  7.00           H  
ATOM   1711  HB  THR B 105      57.328 -26.192  55.585  0.00 43.00           H  
ATOM   1712  HG1 THR B 105      56.973 -24.393  56.467  0.41  2.00           H  
ATOM   1713 HG21 THR B 105      55.136 -25.677  54.570  0.06 42.00           H  
ATOM   1714 HG22 THR B 105      55.368 -27.412  54.753  0.06 42.00           H  
ATOM   1715 HG23 THR B 105      54.304 -26.525  55.878  0.06 42.00           H  
ATOM   1716  N   ASP B 106      55.419 -26.424  59.236 -0.51 63.00           N  
ATOM   1717  CA  ASP B 106      54.246 -26.178  60.083  0.03 81.00           C  
ATOM   1718  C   ASP B 106      53.184 -25.304  59.380  0.53 66.00           C  
ATOM   1719  O   ASP B 106      52.012 -25.351  59.775 -0.58 19.00           O  
ATOM   1720  CB  ASP B 106      54.705 -25.584  61.426 -0.03  3.00           C  
ATOM   1721  CG  ASP B 106      55.466 -24.256  61.357  0.79 94.00           C  
ATOM   1722  OD1 ASP B 106      55.582 -23.677  60.250 -0.80 14.00           O  
ATOM   1723  OD2 ASP B 106      55.967 -23.872  62.434 -0.80 14.00           O1-
ATOM   1724  H   ASP B 106      56.092 -25.661  59.186  0.29 36.00           H  
ATOM   1725  HA  ASP B 106      53.770 -27.132  60.304  0.08 80.00           H  
ATOM   1726  HB2 ASP B 106      53.839 -25.453  62.076 -0.01 22.00           H  
ATOM   1727  HB3 ASP B 106      55.360 -26.317  61.904 -0.01 22.00           H  
ATOM   1728  N   GLY B 107      53.533 -24.729  58.225 -0.41 57.00           N  
ATOM   1729  CA  GLY B 107      52.715 -23.813  57.423 -0.02 52.00           C  
ATOM   1730  C   GLY B 107      53.263 -22.381  57.348  0.59 73.00           C  
ATOM   1731  O   GLY B 107      52.782 -21.608  56.526 -0.56 79.00           O  
ATOM   1732  H   GLY B 107      54.506 -24.821  57.947  0.27 19.00           H  
ATOM   1733  HA2 GLY B 107      52.659 -24.198  56.404  0.06 98.00           H  
ATOM   1734  HA3 GLY B 107      51.705 -23.760  57.828  0.06 98.00           H  
ATOM   1735  N   SER B 108      54.333 -22.058  58.087 -0.41 57.00           N  
ATOM   1736  CA  SER B 108      55.029 -20.757  58.025 -0.02 49.00           C  
ATOM   1737  C   SER B 108      55.978 -20.603  56.822  0.59 73.00           C  
ATOM   1738  O   SER B 108      56.535 -19.528  56.605 -0.56 79.00           O  
ATOM   1739  CB  SER B 108      55.808 -20.535  59.329  0.21 17.00           C  
ATOM   1740  OG  SER B 108      56.824 -21.508  59.485 -0.65 46.00           O  
ATOM   1741  H   SER B 108      54.707 -22.746  58.735  0.27 19.00           H  
ATOM   1742  HA  SER B 108      54.282 -19.965  57.951  0.08 43.00           H  
ATOM   1743  HB2 SER B 108      56.261 -19.542  59.312  0.03 52.00           H  
ATOM   1744  HB3 SER B 108      55.125 -20.585  60.179  0.03 52.00           H  
ATOM   1745  HG  SER B 108      56.416 -22.319  59.871  0.42 75.00           H  
ATOM   1746  N   SER B 109      56.173 -21.661  56.025 -0.41 57.00           N  
ATOM   1747  CA  SER B 109      57.096 -21.704  54.874 -0.02 49.00           C  
ATOM   1748  C   SER B 109      56.552 -22.553  53.715  0.59 73.00           C  
ATOM   1749  O   SER B 109      55.626 -23.350  53.889 -0.56 79.00           O  
ATOM   1750  CB  SER B 109      58.481 -22.197  55.307  0.21 17.00           C  
ATOM   1751  OG  SER B 109      58.467 -23.602  55.562 -0.65 46.00           O  
ATOM   1752  H   SER B 109      55.630 -22.487  56.214  0.27 19.00           H  
ATOM   1753  HA  SER B 109      57.219 -20.678  54.496  0.08 43.00           H  
ATOM   1754  HB2 SER B 109      59.209 -21.958  54.520  0.03 52.00           H  
ATOM   1755  HB3 SER B 109      58.777 -21.678  56.222  0.03 52.00           H  
ATOM   1756  HG  SER B 109      59.357 -23.850  55.853  0.42 75.00           H  
ATOM   1757  N   LEU B 110      57.206 -22.502  52.552 -0.41 57.00           N  
ATOM   1758  CA  LEU B 110      56.919 -23.421  51.445 -0.05 18.00           C  
ATOM   1759  C   LEU B 110      57.336 -24.866  51.780  0.59 73.00           C  
ATOM   1760  O   LEU B 110      58.526 -25.201  51.794 -0.56 79.00           O  
ATOM   1761  CB  LEU B 110      57.569 -22.906  50.142 -0.11  2.00           C  
ATOM   1762  CG  LEU B 110      56.551 -22.531  49.046  0.35 31.00           C  
ATOM   1763  CD1 LEU B 110      55.463 -21.561  49.510 -0.41 21.00           C  
ATOM   1764  CD2 LEU B 110      57.297 -21.881  47.884 -0.41 21.00           C  
ATOM   1765  H   LEU B 110      57.973 -21.848  52.454  0.27 19.00           H  
ATOM   1766  HA  LEU B 110      55.832 -23.438  51.323  0.09 22.00           H  
ATOM   1767  HB2 LEU B 110      58.194 -22.036  50.361  0.04 57.00           H  
ATOM   1768  HB3 LEU B 110      58.228 -23.674  49.737  0.04 57.00           H  
ATOM   1769  HG  LEU B 110      56.076 -23.446  48.690 -0.03 61.00           H  
ATOM   1770 HD11 LEU B 110      54.937 -21.147  48.649  0.10  0.00           H  
ATOM   1771 HD12 LEU B 110      54.725 -22.070  50.129  0.10  0.00           H  
ATOM   1772 HD13 LEU B 110      55.908 -20.742  50.078  0.10  0.00           H  
ATOM   1773 HD21 LEU B 110      56.602 -21.676  47.070  0.10  0.00           H  
ATOM   1774 HD22 LEU B 110      57.737 -20.937  48.212  0.10  0.00           H  
ATOM   1775 HD23 LEU B 110      58.085 -22.537  47.520  0.10  0.00           H  
ATOM   1776  N   GLY B 111      56.383 -25.774  51.594 -0.41 57.00           N  
ATOM   1777  CA  GLY B 111      56.595 -27.204  51.832 -0.02 52.00           C  
ATOM   1778  C   GLY B 111      55.310 -28.016  51.832  0.59 73.00           C  
ATOM   1779  O   GLY B 111      54.381 -27.712  51.079 -0.56 79.00           O  
ATOM   1780  H   GLY B 111      55.437 -25.446  51.444  0.27 19.00           H  
ATOM   1781  HA2 GLY B 111      57.226 -27.597  51.044  0.06 98.00           H  
ATOM   1782  HA3 GLY B 111      57.103 -27.343  52.792  0.06 98.00           H  
ATOM   1783  N   ILE B 112      55.361 -29.176  52.480 -0.41 57.00           N  
ATOM   1784  CA  ILE B 112      54.196 -30.011  52.774 -0.05 97.00           C  
ATOM   1785  C   ILE B 112      53.827 -29.797  54.246  0.59 73.00           C  
ATOM   1786  O   ILE B 112      54.631 -30.084  55.135 -0.56 79.00           O  
ATOM   1787  CB  ILE B 112      54.481 -31.499  52.467  0.13  3.00           C  
ATOM   1788  CG1 ILE B 112      55.118 -31.753  51.077 -0.04 30.00           C  
ATOM   1789  CG2 ILE B 112      53.182 -32.309  52.630 -0.32  4.00           C  
ATOM   1790  CD1 ILE B 112      54.302 -31.279  49.866 -0.06 60.00           C  
ATOM   1791  H   ILE B 112      56.216 -29.385  52.994  0.27 19.00           H  
ATOM   1792  HA  ILE B 112      53.353 -29.692  52.158  0.08 69.00           H  
ATOM   1793  HB  ILE B 112      55.197 -31.867  53.207  0.01 87.00           H  
ATOM   1794 HG12 ILE B 112      56.097 -31.273  51.039  0.02 36.00           H  
ATOM   1795 HG13 ILE B 112      55.299 -32.821  50.969  0.02 36.00           H  
ATOM   1796 HG21 ILE B 112      53.380 -33.363  52.457  0.08 82.00           H  
ATOM   1797 HG22 ILE B 112      52.795 -32.200  53.643  0.08 82.00           H  
ATOM   1798 HG23 ILE B 112      52.423 -31.957  51.930  0.08 82.00           H  
ATOM   1799 HD11 ILE B 112      54.879 -31.450  48.956  0.01 86.00           H  
ATOM   1800 HD12 ILE B 112      53.369 -31.833  49.798  0.01 86.00           H  
ATOM   1801 HD13 ILE B 112      54.079 -30.216  49.948  0.01 86.00           H  
ATOM   1802  N   ASN B 113      52.620 -29.297  54.503 -0.41 57.00           N  
ATOM   1803  CA  ASN B 113      52.119 -29.050  55.850  0.01 43.00           C  
ATOM   1804  C   ASN B 113      52.034 -30.367  56.646  0.59 73.00           C  
ATOM   1805  O   ASN B 113      51.289 -31.291  56.286 -0.56 79.00           O  
ATOM   1806  CB  ASN B 113      50.769 -28.316  55.748 -0.20 41.00           C  
ATOM   1807  CG  ASN B 113      50.288 -27.870  57.116  0.71 30.00           C  
ATOM   1808  ND2 ASN B 113      50.359 -26.590  57.379 -0.91 91.00           N  
ATOM   1809  OD1 ASN B 113      50.128 -28.691  58.013 -0.59 31.00           O  
ATOM   1810  H   ASN B 113      52.016 -29.057  53.728  0.27 19.00           H  
ATOM   1811  HA  ASN B 113      52.817 -28.385  56.364  0.10 48.00           H  
ATOM   1812  HB2 ASN B 113      50.882 -27.439  55.109  0.07 97.00           H  
ATOM   1813  HB3 ASN B 113      50.015 -28.967  55.309  0.07 97.00           H  
ATOM   1814 HD21 ASN B 113      50.425 -25.921  56.613  0.41 96.00           H  
ATOM   1815 HD22 ASN B 113      50.228 -26.273  58.325  0.41 96.00           H  
ATOM   1816  N   PHE B 114      52.826 -30.470  57.718 -0.41 57.00           N  
ATOM   1817  CA  PHE B 114      52.911 -31.694  58.512 -0.00 24.00           C  
ATOM   1818  C   PHE B 114      51.635 -31.963  59.325  0.59 73.00           C  
ATOM   1819  O   PHE B 114      51.220 -33.118  59.396 -0.56 79.00           O  
ATOM   1820  CB  PHE B 114      54.165 -31.680  59.403 -0.03 43.00           C  
ATOM   1821  CG  PHE B 114      54.282 -32.927  60.268  0.01 18.00           C  
ATOM   1822  CD1 PHE B 114      54.581 -34.170  59.678 -0.12 56.00           C  
ATOM   1823  CD2 PHE B 114      54.006 -32.869  61.647 -0.12 56.00           C  
ATOM   1824  CE1 PHE B 114      54.562 -35.344  60.454 -0.17  4.00           C  
ATOM   1825  CE2 PHE B 114      53.989 -34.039  62.424 -0.17  4.00           C  
ATOM   1826  CZ  PHE B 114      54.259 -35.281  61.825 -0.10 72.00           C  
ATOM   1827  H   PHE B 114      53.433 -29.686  57.951  0.27 19.00           H  
ATOM   1828  HA  PHE B 114      53.020 -32.530  57.821  0.09 78.00           H  
ATOM   1829  HB2 PHE B 114      55.051 -31.612  58.771  0.02 95.00           H  
ATOM   1830  HB3 PHE B 114      54.147 -30.793  60.037  0.02 95.00           H  
ATOM   1831  HD1 PHE B 114      54.814 -34.225  58.624  0.13 30.00           H  
ATOM   1832  HD2 PHE B 114      53.794 -31.922  62.111  0.13 30.00           H  
ATOM   1833  HE1 PHE B 114      54.792 -36.294  59.996  0.14 30.00           H  
ATOM   1834  HE2 PHE B 114      53.765 -33.978  63.479  0.14 30.00           H  
ATOM   1835  HZ  PHE B 114      54.246 -36.184  62.418  0.12 97.00           H  
ATOM   1836  N   LEU B 115      50.886 -30.931  59.741 -0.41 57.00           N  
ATOM   1837  CA  LEU B 115      49.600 -31.108  60.428 -0.05 18.00           C  
ATOM   1838  C   LEU B 115      48.542 -31.747  59.524  0.59 73.00           C  
ATOM   1839  O   LEU B 115      47.887 -32.714  59.926 -0.56 79.00           O  
ATOM   1840  CB  LEU B 115      49.082 -29.756  60.956 -0.11  2.00           C  
ATOM   1841  CG  LEU B 115      47.788 -29.855  61.788  0.35 31.00           C  
ATOM   1842  CD1 LEU B 115      47.903 -30.815  62.972 -0.41 21.00           C  
ATOM   1843  CD2 LEU B 115      47.423 -28.482  62.349 -0.41 21.00           C  
ATOM   1844  H   LEU B 115      51.153 -29.994  59.456  0.27 19.00           H  
ATOM   1845  HA  LEU B 115      49.770 -31.783  61.267  0.09 22.00           H  
ATOM   1846  HB2 LEU B 115      49.859 -29.267  61.534  0.04 57.00           H  
ATOM   1847  HB3 LEU B 115      48.867 -29.107  60.108  0.04 57.00           H  
ATOM   1848  HG  LEU B 115      46.975 -30.193  61.150 -0.03 61.00           H  
ATOM   1849 HD11 LEU B 115      46.969 -30.814  63.529  0.10  0.00           H  
ATOM   1850 HD12 LEU B 115      48.061 -31.830  62.616  0.10  0.00           H  
ATOM   1851 HD13 LEU B 115      48.734 -30.527  63.614  0.10  0.00           H  
ATOM   1852 HD21 LEU B 115      46.491 -28.551  62.910  0.10  0.00           H  
ATOM   1853 HD22 LEU B 115      48.229 -28.115  62.979  0.10  0.00           H  
ATOM   1854 HD23 LEU B 115      47.273 -27.785  61.522  0.10  0.00           H  
ATOM   1855  N   TYR B 116      48.427 -31.266  58.285 -0.41 57.00           N  
ATOM   1856  CA  TYR B 116      47.485 -31.817  57.313 -0.00 14.00           C  
ATOM   1857  C   TYR B 116      47.831 -33.272  56.948  0.59 73.00           C  
ATOM   1858  O   TYR B 116      47.005 -34.182  57.093 -0.56 79.00           O  
ATOM   1859  CB  TYR B 116      47.443 -30.918  56.070 -0.01 52.00           C  
ATOM   1860  CG  TYR B 116      46.363 -31.363  55.107 -0.00 11.00           C  
ATOM   1861  CD1 TYR B 116      46.620 -32.391  54.178 -0.19  6.00           C  
ATOM   1862  CD2 TYR B 116      45.064 -30.834  55.230 -0.19  6.00           C  
ATOM   1863  CE1 TYR B 116      45.571 -32.907  53.395 -0.23 41.00           C  
ATOM   1864  CE2 TYR B 116      44.013 -31.343  54.445 -0.23 41.00           C  
ATOM   1865  CZ  TYR B 116      44.266 -32.388  53.531  0.32 26.00           C  
ATOM   1866  OH  TYR B 116      43.267 -32.917  52.781 -0.55 79.00           O  
ATOM   1867  H   TYR B 116      48.975 -30.447  58.033  0.27 19.00           H  
ATOM   1868  HA  TYR B 116      46.487 -31.820  57.751  0.08 76.00           H  
ATOM   1869  HB2 TYR B 116      47.246 -29.888  56.375  0.02 95.00           H  
ATOM   1870  HB3 TYR B 116      48.411 -30.934  55.568  0.02 95.00           H  
ATOM   1871  HD1 TYR B 116      47.615 -32.797  54.091  0.16 99.00           H  
ATOM   1872  HD2 TYR B 116      44.869 -30.043  55.943  0.16 99.00           H  
ATOM   1873  HE1 TYR B 116      45.739 -33.703  52.688  0.16 56.00           H  
ATOM   1874  HE2 TYR B 116      43.017 -30.936  54.556  0.16 56.00           H  
ATOM   1875  HH  TYR B 116      42.457 -32.399  52.818  0.39 92.00           H  
ATOM   1876  N   ALA B 117      49.113 -33.540  56.672 -0.41 57.00           N  
ATOM   1877  CA  ALA B 117      49.587 -34.886  56.355  0.03 37.00           C  
ATOM   1878  C   ALA B 117      49.445 -35.868  57.533  0.59 73.00           C  
ATOM   1879  O   ALA B 117      48.973 -36.991  57.337 -0.56 79.00           O  
ATOM   1880  CB  ALA B 117      51.035 -34.784  55.869 -0.18 25.00           C  
ATOM   1881  H   ALA B 117      49.776 -32.770  56.646  0.27 19.00           H  
ATOM   1882  HA  ALA B 117      48.979 -35.274  55.540  0.08 23.00           H  
ATOM   1883  HB1 ALA B 117      51.406 -35.771  55.589  0.06  3.00           H  
ATOM   1884  HB2 ALA B 117      51.082 -34.126  54.999  0.06  3.00           H  
ATOM   1885  HB3 ALA B 117      51.664 -34.373  56.661  0.06  3.00           H  
ATOM   1886  N   ALA B 118      49.720 -35.418  58.760 -0.41 57.00           N  
ATOM   1887  CA  ALA B 118      49.548 -36.204  59.976  0.03 37.00           C  
ATOM   1888  C   ALA B 118      48.074 -36.497  60.283  0.59 73.00           C  
ATOM   1889  O   ALA B 118      47.733 -37.672  60.414 -0.56 79.00           O  
ATOM   1890  CB  ALA B 118      50.260 -35.492  61.133 -0.18 25.00           C  
ATOM   1891  H   ALA B 118      50.115 -34.486  58.863  0.27 19.00           H  
ATOM   1892  HA  ALA B 118      50.031 -37.166  59.831  0.08 23.00           H  
ATOM   1893  HB1 ALA B 118      50.184 -36.082  62.046  0.06  3.00           H  
ATOM   1894  HB2 ALA B 118      51.318 -35.369  60.888  0.06  3.00           H  
ATOM   1895  HB3 ALA B 118      49.820 -34.507  61.301  0.06  3.00           H  
ATOM   1896  N   THR B 119      47.172 -35.530  60.088 -0.41 57.00           N  
ATOM   1897  CA  THR B 119      45.720 -35.730  60.270 -0.03 89.00           C  
ATOM   1898  C   THR B 119      45.160 -36.767  59.279  0.59 73.00           C  
ATOM   1899  O   THR B 119      44.592 -37.774  59.710 -0.56 79.00           O  
ATOM   1900  CB  THR B 119      44.956 -34.394  60.178  0.36 54.00           C  
ATOM   1901  CG2 THR B 119      43.496 -34.548  60.602 -0.24 38.00           C  
ATOM   1902  OG1 THR B 119      45.525 -33.450  61.058 -0.67 61.00           O  
ATOM   1903  H   THR B 119      47.508 -34.590  59.898  0.27 19.00           H  
ATOM   1904  HA  THR B 119      45.548 -36.120  61.272  0.10  7.00           H  
ATOM   1905  HB  THR B 119      45.004 -34.008  59.159  0.00 43.00           H  
ATOM   1906  HG1 THR B 119      46.330 -33.096  60.642  0.41  2.00           H  
ATOM   1907 HG21 THR B 119      42.987 -33.588  60.515  0.06 42.00           H  
ATOM   1908 HG22 THR B 119      42.981 -35.268  59.968  0.06 42.00           H  
ATOM   1909 HG23 THR B 119      43.437 -34.875  61.641  0.06 42.00           H  
ATOM   1910  N   HIS B 120      45.602 -36.722  58.015 -0.34 79.00           N  
ATOM   1911  CA  HIS B 120      45.271 -37.716  56.975 -0.13 54.00           C  
ATOM   1912  C   HIS B 120      45.870 -39.113  57.177  0.73 41.00           C  
ATOM   1913  O   HIS B 120      45.330 -40.090  56.619 -0.58 94.00           O  
ATOM   1914  CB  HIS B 120      45.766 -37.151  55.644 -0.04 14.00           C  
ATOM   1915  CG  HIS B 120      45.511 -38.042  54.459 -0.00 12.00           C  
ATOM   1916  CD2 HIS B 120      46.405 -38.906  53.889 -0.11 41.00           C  
ATOM   1917  ND1 HIS B 120      44.370 -38.048  53.685 -0.15 13.00           N  
ATOM   1918  CE1 HIS B 120      44.563 -38.863  52.638 -0.01 70.00           C  
ATOM   1919  NE2 HIS B 120      45.821 -39.351  52.713 -0.17 18.00           N  
ATOM   1920  H   HIS B 120      46.108 -35.882  57.730  0.27 47.00           H  
ATOM   1921  HA  HIS B 120      44.188 -37.838  56.944  0.12 12.00           H  
ATOM   1922  HB2 HIS B 120      45.260 -36.207  55.438  0.08 10.00           H  
ATOM   1923  HB3 HIS B 120      46.837 -36.969  55.696  0.08 10.00           H  
ATOM   1924  HD1 HIS B 120      43.640 -37.318  53.722  0.38 66.00           H  
ATOM   1925  HD2 HIS B 120      47.429 -39.066  54.220  0.23 17.00           H  
ATOM   1926  HE1 HIS B 120      43.906 -38.880  51.767  0.26 81.00           H  
ATOM   1927  HE2 HIS B 120      46.380 -39.339  51.871  0.39 11.00           H  
ATOM   1928  N   GLU B 121      47.106 -39.215  57.651 -0.51 63.00           N  
ATOM   1929  CA  GLU B 121      47.733 -40.528  57.873  0.03 97.00           C  
ATOM   1930  C   GLU B 121      47.246 -41.196  59.169  0.53 66.00           C  
ATOM   1931  O   GLU B 121      46.778 -42.333  59.088 -0.58 19.00           O  
ATOM   1932  CB  GLU B 121      49.266 -40.470  57.778  0.05 60.00           C  
ATOM   1933  CG  GLU B 121      49.895 -40.310  56.376  0.01 36.00           C  
ATOM   1934  CD  GLU B 121      49.161 -40.945  55.190  0.80 54.00           C  
ATOM   1935  OE1 GLU B 121      48.546 -42.033  55.250 -0.81 88.00           O  
ATOM   1936  OE2 GLU B 121      49.318 -40.452  54.051 -0.81 88.00           O1-
ATOM   1937  H   GLU B 121      47.583 -38.374  57.986  0.29 36.00           H  
ATOM   1938  HA  GLU B 121      47.404 -41.200  57.093  0.11  5.00           H  
ATOM   1939  HB2 GLU B 121      49.632 -39.652  58.397 -0.01 73.00           H  
ATOM   1940  HB3 GLU B 121      49.662 -41.390  58.202 -0.01 73.00           H  
ATOM   1941  HG2 GLU B 121      49.975 -39.242  56.163 -0.04 25.00           H  
ATOM   1942  HG3 GLU B 121      50.904 -40.726  56.411 -0.04 25.00           H  
ATOM   1943  N   LEU B 122      46.970 -40.406  60.211 -0.41 57.00           N  
ATOM   1944  CA  LEU B 122      46.387 -40.886  61.468 -0.05 18.00           C  
ATOM   1945  C   LEU B 122      44.894 -41.259  61.367  0.59 73.00           C  
ATOM   1946  O   LEU B 122      44.537 -42.326  61.864 -0.56 79.00           O  
ATOM   1947  CB  LEU B 122      46.655 -39.850  62.571 -0.11  2.00           C  
ATOM   1948  CG  LEU B 122      48.148 -39.718  62.945  0.35 31.00           C  
ATOM   1949  CD1 LEU B 122      48.332 -38.476  63.813 -0.41 21.00           C  
ATOM   1950  CD2 LEU B 122      48.676 -40.944  63.696 -0.41 21.00           C  
ATOM   1951  H   LEU B 122      47.232 -39.423  60.170  0.27 19.00           H  
ATOM   1952  HA  LEU B 122      46.912 -41.800  61.734  0.09 22.00           H  
ATOM   1953  HB2 LEU B 122      46.283 -38.883  62.231  0.04 57.00           H  
ATOM   1954  HB3 LEU B 122      46.086 -40.120  63.462  0.04 57.00           H  
ATOM   1955  HG  LEU B 122      48.755 -39.590  62.049 -0.03 61.00           H  
ATOM   1956 HD11 LEU B 122      49.293 -38.497  64.326  0.10  0.00           H  
ATOM   1957 HD12 LEU B 122      48.293 -37.593  63.180  0.10  0.00           H  
ATOM   1958 HD13 LEU B 122      47.527 -38.415  64.541  0.10  0.00           H  
ATOM   1959 HD21 LEU B 122      49.700 -40.764  64.023  0.10  0.00           H  
ATOM   1960 HD22 LEU B 122      48.052 -41.147  64.564  0.10  0.00           H  
ATOM   1961 HD23 LEU B 122      48.680 -41.814  63.041  0.10  0.00           H  
ATOM   1962  N   GLY B 123      44.172 -40.694  60.395 -0.41 57.00           N  
ATOM   1963  CA  GLY B 123      42.886 -41.238  59.940 -0.02 52.00           C  
ATOM   1964  C   GLY B 123      42.966 -42.689  59.414  0.59 73.00           C  
ATOM   1965  O   GLY B 123      42.186 -43.531  59.862 -0.56 79.00           O  
ATOM   1966  H   GLY B 123      44.441 -39.767  60.076  0.27 19.00           H  
ATOM   1967  HA2 GLY B 123      42.173 -41.201  60.769  0.06 98.00           H  
ATOM   1968  HA3 GLY B 123      42.495 -40.601  59.147  0.06 98.00           H  
ATOM   1969  N   HIS B 124      44.020 -43.077  58.671 -0.34 79.00           N  
ATOM   1970  CA  HIS B 124      44.262 -44.511  58.384 -0.13 54.00           C  
ATOM   1971  C   HIS B 124      44.661 -45.317  59.608  0.73 41.00           C  
ATOM   1972  O   HIS B 124      44.126 -46.404  59.779 -0.58 94.00           O  
ATOM   1973  CB  HIS B 124      45.350 -44.733  57.330 -0.04 14.00           C  
ATOM   1974  CG  HIS B 124      44.980 -44.212  55.984 -0.00 12.00           C  
ATOM   1975  CD2 HIS B 124      45.482 -43.053  55.460 -0.11 41.00           C  
ATOM   1976  ND1 HIS B 124      43.864 -44.589  55.242 -0.15 13.00           N  
ATOM   1977  CE1 HIS B 124      43.618 -43.600  54.359 -0.01 70.00           C  
ATOM   1978  NE2 HIS B 124      44.601 -42.669  54.469 -0.17 18.00           N  
ATOM   1979  H   HIS B 124      44.771 -42.407  58.538  0.27 47.00           H  
ATOM   1980  HA  HIS B 124      43.337 -44.943  58.003  0.12 12.00           H  
ATOM   1981  HB2 HIS B 124      46.270 -44.250  57.607  0.08 10.00           H  
ATOM   1982  HB3 HIS B 124      45.575 -45.787  57.186  0.08 10.00           H  
ATOM   1983  HD1 HIS B 124      43.103 -45.216  55.581  0.38 66.00           H  
ATOM   1984  HD2 HIS B 124      46.178 -42.392  55.975  0.23 17.00           H  
ATOM   1985  HE1 HIS B 124      42.618 -43.427  54.007  0.26 81.00           H  
ATOM   1986  HE2 HIS B 124      44.346 -41.688  54.526  0.39 11.00           H  
ATOM   1987  N   SER B 125      45.469 -44.749  60.505 -0.41 57.00           N  
ATOM   1988  CA  SER B 125      45.883 -45.384  61.770 -0.02 49.00           C  
ATOM   1989  C   SER B 125      44.728 -45.694  62.726  0.59 73.00           C  
ATOM   1990  O   SER B 125      44.875 -46.575  63.567 -0.56 79.00           O  
ATOM   1991  CB  SER B 125      46.885 -44.500  62.522  0.21 17.00           C  
ATOM   1992  OG  SER B 125      48.054 -44.298  61.755 -0.65 46.00           O  
ATOM   1993  H   SER B 125      45.824 -43.817  60.325  0.27 19.00           H  
ATOM   1994  HA  SER B 125      46.363 -46.333  61.540  0.08 43.00           H  
ATOM   1995  HB2 SER B 125      46.437 -43.540  62.764  0.03 52.00           H  
ATOM   1996  HB3 SER B 125      47.158 -44.984  63.461  0.03 52.00           H  
ATOM   1997  HG  SER B 125      48.658 -45.009  62.038  0.42 75.00           H  
ATOM   1998  N   LEU B 126      43.579 -45.040  62.545 -0.41 57.00           N  
ATOM   1999  CA  LEU B 126      42.315 -45.271  63.249 -0.05 18.00           C  
ATOM   2000  C   LEU B 126      41.319 -46.147  62.460  0.59 73.00           C  
ATOM   2001  O   LEU B 126      40.429 -46.711  63.085 -0.56 79.00           O  
ATOM   2002  CB  LEU B 126      41.720 -43.879  63.550 -0.11  2.00           C  
ATOM   2003  CG  LEU B 126      41.975 -43.318  64.968  0.35 31.00           C  
ATOM   2004  CD1 LEU B 126      43.358 -43.628  65.552 -0.41 21.00           C  
ATOM   2005  CD2 LEU B 126      41.862 -41.793  64.934 -0.41 21.00           C  
ATOM   2006  H   LEU B 126      43.610 -44.231  61.935  0.27 19.00           H  
ATOM   2007  HA  LEU B 126      42.496 -45.796  64.188  0.09 22.00           H  
ATOM   2008  HB2 LEU B 126      42.108 -43.166  62.821  0.04 57.00           H  
ATOM   2009  HB3 LEU B 126      40.644 -43.913  63.391  0.04 57.00           H  
ATOM   2010  HG  LEU B 126      41.217 -43.717  65.643 -0.03 61.00           H  
ATOM   2011 HD11 LEU B 126      43.505 -43.047  66.461  0.10  0.00           H  
ATOM   2012 HD12 LEU B 126      43.424 -44.680  65.822  0.10  0.00           H  
ATOM   2013 HD13 LEU B 126      44.136 -43.371  64.835  0.10  0.00           H  
ATOM   2014 HD21 LEU B 126      41.917 -41.393  65.946  0.10  0.00           H  
ATOM   2015 HD22 LEU B 126      42.671 -41.367  64.340  0.10  0.00           H  
ATOM   2016 HD23 LEU B 126      40.906 -41.500  64.501  0.10  0.00           H  
ATOM   2017  N   GLY B 127      41.496 -46.365  61.150 -0.41 57.00           N  
ATOM   2018  CA  GLY B 127      40.630 -47.235  60.329 -0.02 52.00           C  
ATOM   2019  C   GLY B 127      39.873 -46.558  59.172  0.59 73.00           C  
ATOM   2020  O   GLY B 127      39.220 -47.252  58.387 -0.56 79.00           O  
ATOM   2021  H   GLY B 127      42.332 -45.988  60.724  0.27 19.00           H  
ATOM   2022  HA2 GLY B 127      41.251 -48.021  59.906  0.06 98.00           H  
ATOM   2023  HA3 GLY B 127      39.890 -47.733  60.955  0.06 98.00           H  
ATOM   2024  N   MET B 128      40.085 -45.261  58.926 -0.41 57.00           N  
ATOM   2025  CA  MET B 128      39.557 -44.577  57.737 -0.02 37.00           C  
ATOM   2026  C   MET B 128      40.223 -45.087  56.451  0.59 73.00           C  
ATOM   2027  O   MET B 128      41.447 -45.002  56.290 -0.56 79.00           O  
ATOM   2028  CB  MET B 128      39.717 -43.049  57.834  0.03 42.00           C  
ATOM   2029  CG  MET B 128      39.049 -42.440  59.071  0.00 18.00           C  
ATOM   2030  SD  MET B 128      37.243 -42.600  59.097 -0.27 37.00           S  
ATOM   2031  CE  MET B 128      36.767 -41.455  57.770 -0.05 36.00           C  
ATOM   2032  H   MET B 128      40.650 -44.725  59.576  0.27 19.00           H  
ATOM   2033  HA  MET B 128      38.487 -44.791  57.673  0.08 80.00           H  
ATOM   2034  HB2 MET B 128      40.774 -42.793  57.844  0.02 41.00           H  
ATOM   2035  HB3 MET B 128      39.284 -42.598  56.943  0.02 41.00           H  
ATOM   2036  HG2 MET B 128      39.451 -42.914  59.966  0.04 40.00           H  
ATOM   2037  HG3 MET B 128      39.305 -41.381  59.126  0.04 40.00           H  
ATOM   2038  HE1 MET B 128      36.389 -42.020  56.918  0.06 84.00           H  
ATOM   2039  HE2 MET B 128      35.983 -40.791  58.133  0.06 84.00           H  
ATOM   2040  HE3 MET B 128      37.616 -40.846  57.460  0.06 84.00           H  
ATOM   2041  N   GLY B 129      39.408 -45.340  55.425 -0.41 57.00           N  
ATOM   2042  CA  GLY B 129      39.835 -45.448  54.026 -0.02 52.00           C  
ATOM   2043  C   GLY B 129      40.126 -44.079  53.384  0.59 73.00           C  
ATOM   2044  O   GLY B 129      40.638 -43.187  54.061 -0.56 79.00           O  
ATOM   2045  H   GLY B 129      38.406 -45.363  55.612  0.27 19.00           H  
ATOM   2046  HA2 GLY B 129      40.735 -46.077  53.962  0.06 98.00           H  
ATOM   2047  HA3 GLY B 129      39.031 -45.939  53.467  0.06 98.00           H  
ATOM   2048  N   HIS B 130      40.188 -44.012  52.066 -0.41 57.00           N  
ATOM   2049  CA  HIS B 130      40.208 -42.700  51.374  0.01 88.00           C  
ATOM   2050  C   HIS B 130      38.765 -42.249  51.068  0.59 73.00           C  
ATOM   2051  O   HIS B 130      37.877 -43.105  51.001 -0.56 79.00           O  
ATOM   2052  CB  HIS B 130      41.050 -42.798  50.087 -0.04 62.00           C  
ATOM   2053  CG  HIS B 130      42.535 -43.045  50.239 -0.02 66.00           C  
ATOM   2054  CD2 HIS B 130      43.383 -42.584  51.223  0.12 92.00           C  
ATOM   2055  ND1 HIS B 130      43.344 -43.573  49.253 -0.38 11.00           N  
ATOM   2056  CE1 HIS B 130      44.624 -43.509  49.654  0.20 57.00           C  
ATOM   2057  NE2 HIS B 130      44.732 -42.928  50.884 -0.57 27.00           N  
ATOM   2058  H   HIS B 130      39.704 -44.761  51.571  0.27 19.00           H  
ATOM   2059  HA  HIS B 130      40.638 -41.929  52.024  0.08 81.00           H  
ATOM   2060  HB2 HIS B 130      40.689 -43.626  49.482  0.04  2.00           H  
ATOM   2061  HB3 HIS B 130      40.960 -41.875  49.522  0.04  2.00           H  
ATOM   2062  HD1 HIS B 130      43.041 -43.864  48.316  0.36 49.00           H  
ATOM   2063  HD2 HIS B 130      43.066 -41.987  52.086  0.11 47.00           H  
ATOM   2064  HE1 HIS B 130      45.468 -43.842  49.035  0.13 92.00           H  
ATOM   2065  N   SER B 131      38.492 -40.943  51.027 -0.41 57.00           N  
ATOM   2066  CA  SER B 131      37.192 -40.439  50.545 -0.02 49.00           C  
ATOM   2067  C   SER B 131      37.225 -40.113  49.045  0.59 73.00           C  
ATOM   2068  O   SER B 131      38.311 -39.924  48.494 -0.56 79.00           O  
ATOM   2069  CB  SER B 131      36.717 -39.227  51.346  0.21 17.00           C  
ATOM   2070  OG  SER B 131      35.387 -39.008  50.936 -0.65 46.00           O  
ATOM   2071  H   SER B 131      39.259 -40.282  51.038  0.27 19.00           H  
ATOM   2072  HA  SER B 131      36.434 -41.211  50.687  0.08 43.00           H  
ATOM   2073  HB2 SER B 131      36.733 -39.437  52.419  0.03 52.00           H  
ATOM   2074  HB3 SER B 131      37.343 -38.359  51.130  0.03 52.00           H  
ATOM   2075  HG  SER B 131      34.871 -38.693  51.726  0.42 75.00           H  
ATOM   2076  N   SER B 132      36.050 -40.106  48.407 -0.41 57.00           N  
ATOM   2077  CA  SER B 132      35.806 -39.574  47.056 -0.02 49.00           C  
ATOM   2078  C   SER B 132      35.506 -38.065  47.047  0.59 73.00           C  
ATOM   2079  O   SER B 132      35.504 -37.464  45.980 -0.56 79.00           O  
ATOM   2080  CB  SER B 132      34.605 -40.280  46.409  0.21 17.00           C  
ATOM   2081  OG  SER B 132      34.677 -41.689  46.559 -0.65 46.00           O  
ATOM   2082  H   SER B 132      35.226 -40.268  48.965  0.27 19.00           H  
ATOM   2083  HA  SER B 132      36.683 -39.749  46.434  0.08 43.00           H  
ATOM   2084  HB2 SER B 132      33.682 -39.921  46.867  0.03 52.00           H  
ATOM   2085  HB3 SER B 132      34.579 -40.033  45.346  0.03 52.00           H  
ATOM   2086  HG  SER B 132      34.072 -42.080  45.918  0.42 75.00           H  
ATOM   2087  N   ASP B 133      35.169 -37.484  48.203 -0.51 63.00           N  
ATOM   2088  CA  ASP B 133      34.900 -36.052  48.396  0.03 81.00           C  
ATOM   2089  C   ASP B 133      36.222 -35.246  48.375  0.53 66.00           C  
ATOM   2090  O   ASP B 133      37.057 -35.479  49.257 -0.58 19.00           O  
ATOM   2091  CB  ASP B 133      34.167 -35.914  49.747 -0.03  3.00           C  
ATOM   2092  CG  ASP B 133      33.897 -34.482  50.219  0.79 94.00           C  
ATOM   2093  OD1 ASP B 133      34.426 -33.548  49.582 -0.80 14.00           O  
ATOM   2094  OD2 ASP B 133      33.389 -34.374  51.356 -0.80 14.00           O1-
ATOM   2095  H   ASP B 133      35.194 -38.035  49.048  0.29 36.00           H  
ATOM   2096  HA  ASP B 133      34.223 -35.692  47.622  0.08 80.00           H  
ATOM   2097  HB2 ASP B 133      33.212 -36.441  49.683 -0.01 22.00           H  
ATOM   2098  HB3 ASP B 133      34.765 -36.404  50.516 -0.01 22.00           H  
ATOM   2099  N   PRO B 134      36.439 -34.308  47.425 -0.25 48.00           N  
ATOM   2100  CA  PRO B 134      37.669 -33.512  47.343 -0.02 66.00           C  
ATOM   2101  C   PRO B 134      37.928 -32.594  48.552  0.58 96.00           C  
ATOM   2102  O   PRO B 134      39.083 -32.237  48.800 -0.57 48.00           O  
ATOM   2103  CB  PRO B 134      37.555 -32.694  46.048 -0.00 70.00           C  
ATOM   2104  CG  PRO B 134      36.508 -33.438  45.222  0.01 89.00           C  
ATOM   2105  CD  PRO B 134      35.582 -34.015  46.285  0.01 92.00           C  
ATOM   2106  HA  PRO B 134      38.516 -34.188  47.249  0.06 41.00           H  
ATOM   2107  HB2 PRO B 134      37.206 -31.682  46.261  0.02 53.00           H  
ATOM   2108  HB3 PRO B 134      38.507 -32.661  45.517  0.02 53.00           H  
ATOM   2109  HG2 PRO B 134      35.976 -32.773  44.540  0.02 13.00           H  
ATOM   2110  HG3 PRO B 134      36.983 -34.253  44.673  0.02 13.00           H  
ATOM   2111  HD2 PRO B 134      34.833 -33.275  46.573  0.03 91.00           H  
ATOM   2112  HD3 PRO B 134      35.096 -34.908  45.890  0.03 91.00           H  
ATOM   2113  N   ASN B 135      36.887 -32.214  49.301 -0.41 57.00           N  
ATOM   2114  CA  ASN B 135      36.979 -31.408  50.521  0.01 43.00           C  
ATOM   2115  C   ASN B 135      37.370 -32.232  51.766  0.59 73.00           C  
ATOM   2116  O   ASN B 135      37.903 -31.667  52.724 -0.56 79.00           O  
ATOM   2117  CB  ASN B 135      35.632 -30.680  50.731 -0.20 41.00           C  
ATOM   2118  CG  ASN B 135      35.240 -29.713  49.622  0.71 30.00           C  
ATOM   2119  ND2 ASN B 135      36.135 -28.877  49.145 -0.91 91.00           N  
ATOM   2120  OD1 ASN B 135      34.101 -29.635  49.205 -0.59 31.00           O  
ATOM   2121  H   ASN B 135      35.967 -32.611  49.094  0.27 19.00           H  
ATOM   2122  HA  ASN B 135      37.763 -30.662  50.392  0.10 48.00           H  
ATOM   2123  HB2 ASN B 135      34.833 -31.415  50.828  0.07 97.00           H  
ATOM   2124  HB3 ASN B 135      35.670 -30.116  51.661  0.07 97.00           H  
ATOM   2125 HD21 ASN B 135      37.079 -28.876  49.474  0.41 96.00           H  
ATOM   2126 HD22 ASN B 135      35.792 -28.239  48.447  0.41 96.00           H  
ATOM   2127  N   ALA B 136      37.198 -33.557  51.753 -0.41 57.00           N  
ATOM   2128  CA  ALA B 136      37.531 -34.416  52.889  0.03 37.00           C  
ATOM   2129  C   ALA B 136      39.046 -34.466  53.161  0.59 73.00           C  
ATOM   2130  O   ALA B 136      39.826 -34.838  52.277 -0.56 79.00           O  
ATOM   2131  CB  ALA B 136      36.938 -35.810  52.657 -0.18 25.00           C  
ATOM   2132  H   ALA B 136      36.764 -33.977  50.939  0.27 19.00           H  
ATOM   2133  HA  ALA B 136      37.058 -33.994  53.773  0.08 23.00           H  
ATOM   2134  HB1 ALA B 136      37.137 -36.447  53.518  0.06  3.00           H  
ATOM   2135  HB2 ALA B 136      35.858 -35.725  52.522  0.06  3.00           H  
ATOM   2136  HB3 ALA B 136      37.385 -36.247  51.765  0.06  3.00           H  
ATOM   2137  N   VAL B 137      39.436 -34.473  54.443 -0.41 57.00           N  
ATOM   2138  CA  VAL B 137      40.829 -34.723  54.859 -0.08 75.00           C  
ATOM   2139  C   VAL B 137      41.299 -36.102  54.404  0.59 73.00           C  
ATOM   2140  O   VAL B 137      42.461 -36.259  54.041 -0.56 79.00           O  
ATOM   2141  CB  VAL B 137      41.052 -34.546  56.379  0.29 85.00           C  
ATOM   2142  CG1 VAL B 137      42.529 -34.765  56.760 -0.31 92.00           C  
ATOM   2143  CG2 VAL B 137      40.686 -33.130  56.835 -0.31 92.00           C  
ATOM   2144  H   VAL B 137      38.714 -34.405  55.160  0.27 19.00           H  
ATOM   2145  HA  VAL B 137      41.451 -33.990  54.351  0.09 69.00           H  
ATOM   2146  HB  VAL B 137      40.445 -35.265  56.931 -0.02 97.00           H  
ATOM   2147 HG11 VAL B 137      42.684 -34.507  57.805  0.07 91.00           H  
ATOM   2148 HG12 VAL B 137      42.806 -35.807  56.620  0.07 91.00           H  
ATOM   2149 HG13 VAL B 137      43.169 -34.129  56.144  0.07 91.00           H  
ATOM   2150 HG21 VAL B 137      40.905 -33.002  57.895  0.07 91.00           H  
ATOM   2151 HG22 VAL B 137      41.250 -32.394  56.262  0.07 91.00           H  
ATOM   2152 HG23 VAL B 137      39.621 -32.956  56.683  0.07 91.00           H  
ATOM   2153  N   MET B 138      40.411 -37.092  54.284 -0.41 57.00           N  
ATOM   2154  CA  MET B 138      40.754 -38.419  53.764 -0.02 37.00           C  
ATOM   2155  C   MET B 138      40.887 -38.553  52.228  0.59 73.00           C  
ATOM   2156  O   MET B 138      41.402 -39.601  51.800 -0.56 79.00           O  
ATOM   2157  CB  MET B 138      39.845 -39.482  54.407  0.03 42.00           C  
ATOM   2158  CG  MET B 138      40.103 -39.605  55.919  0.00 18.00           C  
ATOM   2159  SD  MET B 138      41.809 -39.728  56.494 -0.27 37.00           S  
ATOM   2160  CE  MET B 138      42.279 -41.203  55.622 -0.05 36.00           C  
ATOM   2161  H   MET B 138      39.482 -36.941  54.692  0.27 19.00           H  
ATOM   2162  HA  MET B 138      41.757 -38.625  54.123  0.08 80.00           H  
ATOM   2163  HB2 MET B 138      38.799 -39.207  54.263  0.02 41.00           H  
ATOM   2164  HB3 MET B 138      40.006 -40.454  53.938  0.02 41.00           H  
ATOM   2165  HG2 MET B 138      39.715 -38.719  56.399  0.04 40.00           H  
ATOM   2166  HG3 MET B 138      39.547 -40.459  56.299  0.04 40.00           H  
ATOM   2167  HE1 MET B 138      43.267 -41.425  56.000  0.06 84.00           H  
ATOM   2168  HE2 MET B 138      41.627 -42.034  55.886  0.06 84.00           H  
ATOM   2169  HE3 MET B 138      42.265 -41.034  54.537  0.06 84.00           H  
ATOM   2170  N   TYR B 139      40.685 -37.497  51.429 -0.41 57.00           N  
ATOM   2171  CA  TYR B 139      40.904 -37.480  49.965 -0.00 14.00           C  
ATOM   2172  C   TYR B 139      42.363 -37.810  49.548  0.59 73.00           C  
ATOM   2173  O   TYR B 139      43.307 -37.455  50.259 -0.56 79.00           O  
ATOM   2174  CB  TYR B 139      40.478 -36.127  49.365 -0.01 52.00           C  
ATOM   2175  CG  TYR B 139      40.214 -36.212  47.873 -0.00 11.00           C  
ATOM   2176  CD1 TYR B 139      39.061 -36.879  47.415 -0.19  6.00           C  
ATOM   2177  CD2 TYR B 139      41.135 -35.705  46.938 -0.19  6.00           C  
ATOM   2178  CE1 TYR B 139      38.835 -37.053  46.038 -0.23 41.00           C  
ATOM   2179  CE2 TYR B 139      40.899 -35.858  45.557 -0.23 41.00           C  
ATOM   2180  CZ  TYR B 139      39.755 -36.540  45.107  0.32 26.00           C  
ATOM   2181  OH  TYR B 139      39.564 -36.715  43.775 -0.55 79.00           O  
ATOM   2182  H   TYR B 139      40.327 -36.629  51.835  0.27 19.00           H  
ATOM   2183  HA  TYR B 139      40.236 -38.229  49.541  0.08 76.00           H  
ATOM   2184  HB2 TYR B 139      39.566 -35.783  49.848  0.02 95.00           H  
ATOM   2185  HB3 TYR B 139      41.250 -35.379  49.560  0.02 95.00           H  
ATOM   2186  HD1 TYR B 139      38.344 -37.258  48.130  0.16 99.00           H  
ATOM   2187  HD2 TYR B 139      42.007 -35.173  47.285  0.16 99.00           H  
ATOM   2188  HE1 TYR B 139      37.953 -37.567  45.693  0.16 56.00           H  
ATOM   2189  HE2 TYR B 139      41.552 -35.427  44.816  0.16 56.00           H  
ATOM   2190  HH  TYR B 139      38.629 -36.771  43.553  0.39 92.00           H  
ATOM   2191  N   PRO B 140      42.598 -38.689  48.548 -0.25 48.00           N  
ATOM   2192  CA  PRO B 140      43.909 -39.305  48.292 -0.02 66.00           C  
ATOM   2193  C   PRO B 140      45.037 -38.346  47.887  0.58 96.00           C  
ATOM   2194  O   PRO B 140      46.204 -38.702  48.083 -0.57 48.00           O  
ATOM   2195  CB  PRO B 140      43.670 -40.357  47.201 -0.00 70.00           C  
ATOM   2196  CG  PRO B 140      42.341 -39.966  46.561  0.01 89.00           C  
ATOM   2197  CD  PRO B 140      41.590 -39.289  47.692  0.01 92.00           C  
ATOM   2198  HA  PRO B 140      44.234 -39.812  49.197  0.06 41.00           H  
ATOM   2199  HB2 PRO B 140      44.464 -40.361  46.451  0.02 53.00           H  
ATOM   2200  HB3 PRO B 140      43.584 -41.341  47.656  0.02 53.00           H  
ATOM   2201  HG2 PRO B 140      42.513 -39.244  45.761  0.02 13.00           H  
ATOM   2202  HG3 PRO B 140      41.795 -40.833  46.189  0.02 13.00           H  
ATOM   2203  HD2 PRO B 140      40.929 -38.544  47.267  0.03 91.00           H  
ATOM   2204  HD3 PRO B 140      41.014 -40.019  48.260  0.03 91.00           H  
ATOM   2205  N   THR B 141      44.714 -37.175  47.344 -0.41 57.00           N  
ATOM   2206  CA  THR B 141      45.665 -36.123  46.940 -0.03 89.00           C  
ATOM   2207  C   THR B 141      45.761 -35.000  47.983  0.59 73.00           C  
ATOM   2208  O   THR B 141      44.947 -34.920  48.902 -0.56 79.00           O  
ATOM   2209  CB  THR B 141      45.277 -35.527  45.581  0.36 54.00           C  
ATOM   2210  CG2 THR B 141      45.310 -36.535  44.425 -0.24 38.00           C  
ATOM   2211  OG1 THR B 141      43.955 -35.076  45.665 -0.67 61.00           O  
ATOM   2212  H   THR B 141      43.737 -36.911  47.312  0.27 19.00           H  
ATOM   2213  HA  THR B 141      46.663 -36.552  46.830  0.10  7.00           H  
ATOM   2214  HB  THR B 141      45.928 -34.692  45.335  0.00 43.00           H  
ATOM   2215  HG1 THR B 141      43.504 -35.425  44.885  0.41  2.00           H  
ATOM   2216 HG21 THR B 141      44.985 -36.041  43.507  0.06 42.00           H  
ATOM   2217 HG22 THR B 141      46.336 -36.878  44.270  0.06 42.00           H  
ATOM   2218 HG23 THR B 141      44.662 -37.387  44.624  0.06 42.00           H  
ATOM   2219  N   TYR B 142      46.908 -34.326  48.006 -0.41 57.00           N  
ATOM   2220  CA  TYR B 142      47.208 -33.167  48.848 -0.00 14.00           C  
ATOM   2221  C   TYR B 142      46.923 -31.865  48.081  0.59 73.00           C  
ATOM   2222  O   TYR B 142      47.400 -31.734  46.956 -0.56 79.00           O  
ATOM   2223  CB  TYR B 142      48.693 -33.255  49.242 -0.01 52.00           C  
ATOM   2224  CG  TYR B 142      49.231 -32.102  50.068 -0.00 11.00           C  
ATOM   2225  CD1 TYR B 142      49.116 -32.122  51.471 -0.19  6.00           C  
ATOM   2226  CD2 TYR B 142      49.861 -31.014  49.431 -0.19  6.00           C  
ATOM   2227  CE1 TYR B 142      49.620 -31.052  52.236 -0.23 41.00           C  
ATOM   2228  CE2 TYR B 142      50.361 -29.940  50.191 -0.23 41.00           C  
ATOM   2229  CZ  TYR B 142      50.231 -29.953  51.594  0.32 26.00           C  
ATOM   2230  OH  TYR B 142      50.698 -28.914  52.331 -0.55 79.00           O  
ATOM   2231  H   TYR B 142      47.575 -34.512  47.261  0.27 19.00           H  
ATOM   2232  HA  TYR B 142      46.591 -33.186  49.750  0.08 76.00           H  
ATOM   2233  HB2 TYR B 142      48.856 -34.182  49.790  0.02 95.00           H  
ATOM   2234  HB3 TYR B 142      49.286 -33.319  48.328  0.02 95.00           H  
ATOM   2235  HD1 TYR B 142      48.624 -32.951  51.957  0.16 99.00           H  
ATOM   2236  HD2 TYR B 142      49.934 -30.988  48.349  0.16 99.00           H  
ATOM   2237  HE1 TYR B 142      49.528 -31.044  53.312  0.16 56.00           H  
ATOM   2238  HE2 TYR B 142      50.834 -29.101  49.700  0.16 56.00           H  
ATOM   2239  HH  TYR B 142      50.728 -28.096  51.823  0.39 92.00           H  
ATOM   2240  N   GLY B 143      46.443 -30.833  48.784 -0.41 57.00           N  
ATOM   2241  CA  GLY B 143      46.440 -29.443  48.298 -0.02 52.00           C  
ATOM   2242  C   GLY B 143      45.128 -28.917  47.690  0.59 73.00           C  
ATOM   2243  O   GLY B 143      45.153 -27.835  47.125 -0.56 79.00           O  
ATOM   2244  H   GLY B 143      46.184 -30.985  49.746  0.27 19.00           H  
ATOM   2245  HA2 GLY B 143      46.688 -28.788  49.132  0.06 98.00           H  
ATOM   2246  HA3 GLY B 143      47.221 -29.318  47.547  0.06 98.00           H  
ATOM   2247  N   ASN B 144      44.007 -29.648  47.789 -0.41 57.00           N  
ATOM   2248  CA  ASN B 144      42.706 -29.223  47.224  0.01 43.00           C  
ATOM   2249  C   ASN B 144      42.037 -28.043  47.957  0.59 73.00           C  
ATOM   2250  O   ASN B 144      41.279 -27.301  47.337 -0.56 79.00           O  
ATOM   2251  CB  ASN B 144      41.732 -30.416  47.227 -0.20 41.00           C  
ATOM   2252  CG  ASN B 144      42.265 -31.619  46.474  0.71 30.00           C  
ATOM   2253  ND2 ASN B 144      42.589 -32.674  47.179 -0.91 91.00           N  
ATOM   2254  OD1 ASN B 144      42.613 -31.564  45.311 -0.59 31.00           O  
ATOM   2255  H   ASN B 144      44.087 -30.594  48.121  0.27 19.00           H  
ATOM   2256  HA  ASN B 144      42.863 -28.903  46.191  0.10 48.00           H  
ATOM   2257  HB2 ASN B 144      41.500 -30.695  48.256  0.07 97.00           H  
ATOM   2258  HB3 ASN B 144      40.797 -30.109  46.756  0.07 97.00           H  
ATOM   2259 HD21 ASN B 144      42.981 -33.426  46.633  0.41 96.00           H  
ATOM   2260 HD22 ASN B 144      42.158 -32.802  48.078  0.41 96.00           H  
ATOM   2261  N   GLY B 145      42.054 -28.076  49.293 -0.41 57.00           N  
ATOM   2262  CA  GLY B 145      41.594 -26.974  50.155 -0.02 52.00           C  
ATOM   2263  C   GLY B 145      42.760 -26.047  50.540  0.59 73.00           C  
ATOM   2264  O   GLY B 145      43.791 -26.055  49.861 -0.56 79.00           O  
ATOM   2265  H   GLY B 145      42.661 -28.756  49.715  0.27 19.00           H  
ATOM   2266  HA2 GLY B 145      40.827 -26.379  49.644  0.06 98.00           H  
ATOM   2267  HA3 GLY B 145      41.152 -27.394  51.064  0.06 98.00           H  
ATOM   2268  N   ASP B 146      42.754 -25.562  51.780 -0.51 63.00           N  
ATOM   2269  CA  ASP B 146      43.913 -24.867  52.373  0.03 81.00           C  
ATOM   2270  C   ASP B 146      44.611 -25.742  53.447  0.53 66.00           C  
ATOM   2271  O   ASP B 146      44.010 -26.032  54.483 -0.58 19.00           O  
ATOM   2272  CB  ASP B 146      43.467 -23.497  52.909 -0.03  3.00           C  
ATOM   2273  CG  ASP B 146      44.622 -22.651  53.469  0.79 94.00           C  
ATOM   2274  OD1 ASP B 146      45.754 -23.178  53.583 -0.80 14.00           O  
ATOM   2275  OD2 ASP B 146      44.327 -21.552  53.975 -0.80 14.00           O1-
ATOM   2276  H   ASP B 146      41.936 -25.673  52.367  0.29 36.00           H  
ATOM   2277  HA  ASP B 146      44.630 -24.637  51.585  0.08 80.00           H  
ATOM   2278  HB2 ASP B 146      43.005 -22.944  52.088 -0.01 22.00           H  
ATOM   2279  HB3 ASP B 146      42.710 -23.642  53.682 -0.01 22.00           H  
ATOM   2280  N   PRO B 147      45.892 -26.137  53.279 -0.25 48.00           N  
ATOM   2281  CA  PRO B 147      46.650 -26.869  54.300 -0.02 66.00           C  
ATOM   2282  C   PRO B 147      46.932 -26.091  55.599  0.58 96.00           C  
ATOM   2283  O   PRO B 147      47.311 -26.718  56.591 -0.57 48.00           O  
ATOM   2284  CB  PRO B 147      47.959 -27.289  53.624 -0.00 70.00           C  
ATOM   2285  CG  PRO B 147      47.675 -27.171  52.127  0.01 89.00           C  
ATOM   2286  CD  PRO B 147      46.662 -26.038  52.051  0.01 92.00           C  
ATOM   2287  HA  PRO B 147      46.089 -27.760  54.575  0.06 41.00           H  
ATOM   2288  HB2 PRO B 147      48.768 -26.611  53.900  0.02 53.00           H  
ATOM   2289  HB3 PRO B 147      48.218 -28.314  53.884  0.02 53.00           H  
ATOM   2290  HG2 PRO B 147      48.576 -26.944  51.558  0.02 13.00           H  
ATOM   2291  HG3 PRO B 147      47.215 -28.094  51.772  0.02 13.00           H  
ATOM   2292  HD2 PRO B 147      47.167 -25.072  52.019  0.03 91.00           H  
ATOM   2293  HD3 PRO B 147      46.038 -26.171  51.167  0.03 91.00           H  
ATOM   2294  N   GLN B 148      46.803 -24.762  55.597 -0.41 57.00           N  
ATOM   2295  CA  GLN B 148      46.958 -23.879  56.764 -0.00 31.00           C  
ATOM   2296  C   GLN B 148      45.615 -23.510  57.428  0.59 73.00           C  
ATOM   2297  O   GLN B 148      45.603 -23.294  58.645 -0.56 79.00           O  
ATOM   2298  CB  GLN B 148      47.744 -22.619  56.346 -0.00 36.00           C  
ATOM   2299  CG  GLN B 148      49.255 -22.893  56.223 -0.06 45.00           C  
ATOM   2300  CD  GLN B 148      49.662 -23.742  55.018  0.69 51.00           C  
ATOM   2301  NE2 GLN B 148      49.195 -23.431  53.828 -0.94  7.00           N  
ATOM   2302  OE1 GLN B 148      50.322 -24.769  55.150 -0.60 86.00           O  
ATOM   2303  H   GLN B 148      46.475 -24.311  54.740  0.27 19.00           H  
ATOM   2304  HA  GLN B 148      47.542 -24.399  57.524  0.08 50.00           H  
ATOM   2305  HB2 GLN B 148      47.359 -22.221  55.405  0.01 71.00           H  
ATOM   2306  HB3 GLN B 148      47.605 -21.844  57.100  0.01 71.00           H  
ATOM   2307  HG2 GLN B 148      49.768 -21.935  56.137  0.03 52.00           H  
ATOM   2308  HG3 GLN B 148      49.598 -23.377  57.138  0.03 52.00           H  
ATOM   2309 HE21 GLN B 148      48.509 -22.690  53.735  0.42 51.00           H  
ATOM   2310 HE22 GLN B 148      49.486 -23.978  53.046  0.42 51.00           H  
ATOM   2311  N   ASN B 149      44.488 -23.722  56.748 -0.41 57.00           N  
ATOM   2312  CA  ASN B 149      43.142 -23.453  57.269  0.01 43.00           C  
ATOM   2313  C   ASN B 149      42.170 -24.587  56.904  0.59 73.00           C  
ATOM   2314  O   ASN B 149      41.455 -24.540  55.902 -0.56 79.00           O  
ATOM   2315  CB  ASN B 149      42.683 -22.078  56.759 -0.20 41.00           C  
ATOM   2316  CG  ASN B 149      41.307 -21.683  57.254  0.71 30.00           C  
ATOM   2317  ND2 ASN B 149      40.646 -20.809  56.534 -0.91 91.00           N  
ATOM   2318  OD1 ASN B 149      40.813 -22.149  58.271 -0.59 31.00           O  
ATOM   2319  H   ASN B 149      44.568 -23.945  55.761  0.27 19.00           H  
ATOM   2320  HA  ASN B 149      43.178 -23.401  58.360  0.10 48.00           H  
ATOM   2321  HB2 ASN B 149      43.397 -21.312  57.060  0.07 97.00           H  
ATOM   2322  HB3 ASN B 149      42.648 -22.104  55.673  0.07 97.00           H  
ATOM   2323 HD21 ASN B 149      41.065 -20.464  55.686  0.41 96.00           H  
ATOM   2324 HD22 ASN B 149      39.721 -20.570  56.829  0.41 96.00           H  
ATOM   2325  N   PHE B 150      42.125 -25.612  57.758 -0.41 57.00           N  
ATOM   2326  CA  PHE B 150      41.283 -26.789  57.560 -0.00 24.00           C  
ATOM   2327  C   PHE B 150      40.730 -27.350  58.874  0.59 73.00           C  
ATOM   2328  O   PHE B 150      41.308 -27.200  59.953 -0.56 79.00           O  
ATOM   2329  CB  PHE B 150      42.048 -27.866  56.766 -0.03 43.00           C  
ATOM   2330  CG  PHE B 150      42.986 -28.734  57.587  0.01 18.00           C  
ATOM   2331  CD1 PHE B 150      44.262 -28.258  57.943 -0.12 56.00           C  
ATOM   2332  CD2 PHE B 150      42.577 -30.014  58.005 -0.12 56.00           C  
ATOM   2333  CE1 PHE B 150      45.116 -29.050  58.732 -0.17  4.00           C  
ATOM   2334  CE2 PHE B 150      43.428 -30.805  58.795 -0.17  4.00           C  
ATOM   2335  CZ  PHE B 150      44.693 -30.320  59.168 -0.10 72.00           C  
ATOM   2336  H   PHE B 150      42.693 -25.570  58.590  0.27 19.00           H  
ATOM   2337  HA  PHE B 150      40.421 -26.488  56.960  0.09 78.00           H  
ATOM   2338  HB2 PHE B 150      41.318 -28.505  56.269  0.02 95.00           H  
ATOM   2339  HB3 PHE B 150      42.621 -27.387  55.978  0.02 95.00           H  
ATOM   2340  HD1 PHE B 150      44.585 -27.280  57.609  0.13 30.00           H  
ATOM   2341  HD2 PHE B 150      41.598 -30.383  57.731  0.13 30.00           H  
ATOM   2342  HE1 PHE B 150      46.091 -28.669  59.003  0.14 30.00           H  
ATOM   2343  HE2 PHE B 150      43.098 -31.775  59.130  0.14 30.00           H  
ATOM   2344  HZ  PHE B 150      45.334 -30.925  59.789  0.12 97.00           H  
ATOM   2345  N   LYS B 151      39.718 -28.202  58.714 -0.34 79.00           N  
ATOM   2346  CA  LYS B 151      39.133 -29.081  59.730 -0.24  0.00           C  
ATOM   2347  C   LYS B 151      38.775 -30.415  59.054  0.73 41.00           C  
ATOM   2348  O   LYS B 151      38.790 -30.513  57.829 -0.58 94.00           O  
ATOM   2349  CB  LYS B 151      37.939 -28.313  60.349 -0.00 94.00           C  
ATOM   2350  CG  LYS B 151      37.182 -29.023  61.484  0.01 87.00           C  
ATOM   2351  CD  LYS B 151      36.023 -28.178  62.039 -0.04 79.00           C  
ATOM   2352  CE  LYS B 151      35.192 -29.065  62.983 -0.01 43.00           C  
ATOM   2353  NZ  LYS B 151      33.952 -28.404  63.469 -0.38 54.00           N1+
ATOM   2354  H   LYS B 151      39.374 -28.326  57.770  0.27 47.00           H  
ATOM   2355  HA  LYS B 151      39.881 -29.283  60.499  0.14 26.00           H  
ATOM   2356  HB2 LYS B 151      38.324 -27.371  60.747  0.03 62.00           H  
ATOM   2357  HB3 LYS B 151      37.232 -28.071  59.552  0.03 62.00           H  
ATOM   2358  HG2 LYS B 151      36.753 -29.946  61.106  0.01  3.00           H  
ATOM   2359  HG3 LYS B 151      37.877 -29.261  62.290  0.01  3.00           H  
ATOM   2360  HD2 LYS B 151      36.423 -27.312  62.572  0.06 21.00           H  
ATOM   2361  HD3 LYS B 151      35.399 -27.835  61.210  0.06 21.00           H  
ATOM   2362  HE2 LYS B 151      34.919 -29.978  62.442  0.11 35.00           H  
ATOM   2363  HE3 LYS B 151      35.822 -29.361  63.827  0.11 35.00           H  
ATOM   2364  HZ1 LYS B 151      34.161 -27.547  63.962  0.34  0.00           H  
ATOM   2365  HZ2 LYS B 151      33.339 -28.189  62.690  0.34  0.00           H  
ATOM   2366  HZ3 LYS B 151      33.451 -29.038  64.082  0.34  0.00           H  
ATOM   2367  N   LEU B 152      38.462 -31.441  59.841 -0.41 57.00           N  
ATOM   2368  CA  LEU B 152      37.666 -32.586  59.383 -0.05 18.00           C  
ATOM   2369  C   LEU B 152      36.372 -32.099  58.696  0.59 73.00           C  
ATOM   2370  O   LEU B 152      35.618 -31.313  59.275 -0.56 79.00           O  
ATOM   2371  CB  LEU B 152      37.329 -33.450  60.616 -0.11  2.00           C  
ATOM   2372  CG  LEU B 152      38.255 -34.646  60.924  0.35 31.00           C  
ATOM   2373  CD1 LEU B 152      39.742 -34.379  60.688 -0.41 21.00           C  
ATOM   2374  CD2 LEU B 152      38.119 -35.022  62.397 -0.41 21.00           C  
ATOM   2375  H   LEU B 152      38.527 -31.299  60.833  0.27 19.00           H  
ATOM   2376  HA  LEU B 152      38.232 -33.170  58.657  0.09 22.00           H  
ATOM   2377  HB2 LEU B 152      37.282 -32.800  61.492  0.04 57.00           H  
ATOM   2378  HB3 LEU B 152      36.328 -33.849  60.485  0.04 57.00           H  
ATOM   2379  HG  LEU B 152      37.951 -35.497  60.316 -0.03 61.00           H  
ATOM   2380 HD11 LEU B 152      40.329 -35.216  61.067  0.10  0.00           H  
ATOM   2381 HD12 LEU B 152      39.927 -34.291  59.620  0.10  0.00           H  
ATOM   2382 HD13 LEU B 152      40.041 -33.464  61.196  0.10  0.00           H  
ATOM   2383 HD21 LEU B 152      38.714 -35.907  62.615  0.10  0.00           H  
ATOM   2384 HD22 LEU B 152      38.464 -34.195  63.017  0.10  0.00           H  
ATOM   2385 HD23 LEU B 152      37.079 -35.233  62.646  0.10  0.00           H  
ATOM   2386  N   SER B 153      36.087 -32.623  57.503 -0.41 57.00           N  
ATOM   2387  CA  SER B 153      34.796 -32.448  56.817 -0.02 49.00           C  
ATOM   2388  C   SER B 153      33.679 -33.242  57.513  0.59 73.00           C  
ATOM   2389  O   SER B 153      33.941 -34.201  58.247 -0.56 79.00           O  
ATOM   2390  CB  SER B 153      34.917 -32.897  55.354  0.21 17.00           C  
ATOM   2391  OG  SER B 153      35.055 -34.304  55.320 -0.65 46.00           O  
ATOM   2392  H   SER B 153      36.739 -33.292  57.105  0.27 19.00           H  
ATOM   2393  HA  SER B 153      34.522 -31.391  56.828  0.08 43.00           H  
ATOM   2394  HB2 SER B 153      34.012 -32.623  54.810  0.03 52.00           H  
ATOM   2395  HB3 SER B 153      35.773 -32.404  54.881  0.03 52.00           H  
ATOM   2396  HG  SER B 153      35.971 -34.500  55.601  0.42 75.00           H  
ATOM   2397  N   GLN B 154      32.431 -33.014  57.089 -0.41 57.00           N  
ATOM   2398  CA  GLN B 154      31.303 -33.854  57.502 -0.00 31.00           C  
ATOM   2399  C   GLN B 154      31.455 -35.321  57.077  0.59 73.00           C  
ATOM   2400  O   GLN B 154      31.066 -36.198  57.846 -0.56 79.00           O  
ATOM   2401  CB  GLN B 154      29.985 -33.276  56.957 -0.00 36.00           C  
ATOM   2402  CG  GLN B 154      29.528 -31.998  57.684 -0.06 45.00           C  
ATOM   2403  CD  GLN B 154      29.389 -32.144  59.201  0.69 51.00           C  
ATOM   2404  NE2 GLN B 154      28.867 -33.243  59.704 -0.94  7.00           N  
ATOM   2405  OE1 GLN B 154      29.891 -31.348  59.973 -0.60 86.00           O  
ATOM   2406  H   GLN B 154      32.265 -32.277  56.420  0.27 19.00           H  
ATOM   2407  HA  GLN B 154      31.272 -33.858  58.591  0.08 50.00           H  
ATOM   2408  HB2 GLN B 154      30.107 -33.048  55.896  0.01 71.00           H  
ATOM   2409  HB3 GLN B 154      29.200 -34.029  57.039  0.01 71.00           H  
ATOM   2410  HG2 GLN B 154      30.237 -31.196  57.474  0.03 52.00           H  
ATOM   2411  HG3 GLN B 154      28.558 -31.704  57.281  0.03 52.00           H  
ATOM   2412 HE21 GLN B 154      28.480 -33.947  59.105  0.42 51.00           H  
ATOM   2413 HE22 GLN B 154      28.856 -33.287  60.708  0.42 51.00           H  
ATOM   2414  N   ASP B 155      32.128 -35.606  55.959 -0.51 63.00           N  
ATOM   2415  CA  ASP B 155      32.388 -36.972  55.490  0.03 81.00           C  
ATOM   2416  C   ASP B 155      33.411 -37.733  56.352  0.53 66.00           C  
ATOM   2417  O   ASP B 155      33.173 -38.874  56.763 -0.58 19.00           O  
ATOM   2418  CB  ASP B 155      32.900 -36.891  54.046 -0.03  3.00           C  
ATOM   2419  CG  ASP B 155      32.860 -38.247  53.369  0.79 94.00           C  
ATOM   2420  OD1 ASP B 155      31.841 -38.964  53.493 -0.80 14.00           O  
ATOM   2421  OD2 ASP B 155      33.936 -38.761  52.986 -0.80 14.00           O1-
ATOM   2422  H   ASP B 155      32.486 -34.852  55.388  0.29 36.00           H  
ATOM   2423  HA  ASP B 155      31.452 -37.530  55.507  0.08 80.00           H  
ATOM   2424  HB2 ASP B 155      32.282 -36.202  53.469 -0.01 22.00           H  
ATOM   2425  HB3 ASP B 155      33.931 -36.529  54.038 -0.01 22.00           H  
ATOM   2426  N   ASP B 156      34.474 -37.039  56.768 -0.51 63.00           N  
ATOM   2427  CA  ASP B 156      35.469 -37.552  57.712  0.03 81.00           C  
ATOM   2428  C   ASP B 156      34.834 -37.864  59.089  0.53 66.00           C  
ATOM   2429  O   ASP B 156      34.941 -39.000  59.571 -0.58 19.00           O  
ATOM   2430  CB  ASP B 156      36.635 -36.554  57.854 -0.03  3.00           C  
ATOM   2431  CG  ASP B 156      37.361 -36.180  56.558  0.79 94.00           C  
ATOM   2432  OD1 ASP B 156      38.125 -37.044  56.055 -0.80 14.00           O  
ATOM   2433  OD2 ASP B 156      37.461 -34.956  56.328 -0.80 14.00           O1-
ATOM   2434  H   ASP B 156      34.548 -36.075  56.455  0.29 36.00           H  
ATOM   2435  HA  ASP B 156      35.869 -38.485  57.316  0.08 80.00           H  
ATOM   2436  HB2 ASP B 156      36.253 -35.640  58.309 -0.01 22.00           H  
ATOM   2437  HB3 ASP B 156      37.369 -36.976  58.536 -0.01 22.00           H  
ATOM   2438  N   ILE B 157      33.973 -36.967  59.594 -0.41 57.00           N  
ATOM   2439  CA  ILE B 157      33.252 -37.134  60.870 -0.05 97.00           C  
ATOM   2440  C   ILE B 157      32.192 -38.256  60.784  0.59 73.00           C  
ATOM   2441  O   ILE B 157      32.114 -39.113  61.670 -0.56 79.00           O  
ATOM   2442  CB  ILE B 157      32.645 -35.786  61.344  0.13  3.00           C  
ATOM   2443  CG1 ILE B 157      33.720 -34.694  61.543 -0.04 30.00           C  
ATOM   2444  CG2 ILE B 157      31.892 -35.961  62.674 -0.32  4.00           C  
ATOM   2445  CD1 ILE B 157      33.170 -33.260  61.564 -0.06 60.00           C  
ATOM   2446  H   ILE B 157      33.890 -36.075  59.110  0.27 19.00           H  
ATOM   2447  HA  ILE B 157      33.973 -37.433  61.626  0.08 69.00           H  
ATOM   2448  HB  ILE B 157      31.938 -35.445  60.586  0.01 87.00           H  
ATOM   2449 HG12 ILE B 157      34.269 -34.877  62.466  0.02 36.00           H  
ATOM   2450 HG13 ILE B 157      34.430 -34.746  60.726  0.02 36.00           H  
ATOM   2451 HG21 ILE B 157      31.548 -35.000  63.057  0.08 82.00           H  
ATOM   2452 HG22 ILE B 157      31.026 -36.593  62.531  0.08 82.00           H  
ATOM   2453 HG23 ILE B 157      32.553 -36.391  63.430  0.08 82.00           H  
ATOM   2454 HD11 ILE B 157      32.511 -33.109  62.418  0.01 86.00           H  
ATOM   2455 HD12 ILE B 157      34.001 -32.559  61.647  0.01 86.00           H  
ATOM   2456 HD13 ILE B 157      32.625 -33.055  60.643  0.01 86.00           H  
ATOM   2457  N   LYS B 158      31.478 -38.390  59.653 -0.34 79.00           N  
ATOM   2458  CA  LYS B 158      30.508 -39.486  59.418 -0.24  0.00           C  
ATOM   2459  C   LYS B 158      31.158 -40.864  59.340  0.73 41.00           C  
ATOM   2460  O   LYS B 158      30.460 -41.874  59.551 -0.58 94.00           O  
ATOM   2461  CB  LYS B 158      29.718 -39.247  58.111 -0.00 94.00           C  
ATOM   2462  CG  LYS B 158      28.202 -39.078  58.321  0.01 87.00           C  
ATOM   2463  CD  LYS B 158      27.530 -40.266  59.034 -0.04 79.00           C  
ATOM   2464  CE  LYS B 158      27.590 -41.520  58.154 -0.01 43.00           C  
ATOM   2465  NZ  LYS B 158      27.777 -42.737  58.970 -0.38 54.00           N1+
ATOM   2466  H   LYS B 158      31.580 -37.672  58.934  0.27 47.00           H  
ATOM   2467  HA  LYS B 158      29.848 -39.497  60.280  0.14 26.00           H  
ATOM   2468  HB2 LYS B 158      30.097 -38.373  57.589  0.03 62.00           H  
ATOM   2469  HB3 LYS B 158      29.888 -40.074  57.423  0.03 62.00           H  
ATOM   2470  HG2 LYS B 158      28.031 -38.174  58.902  0.01  3.00           H  
ATOM   2471  HG3 LYS B 158      27.735 -38.950  57.344  0.01  3.00           H  
ATOM   2472  HD2 LYS B 158      28.020 -40.455  59.990  0.06 21.00           H  
ATOM   2473  HD3 LYS B 158      26.486 -40.024  59.241  0.06 21.00           H  
ATOM   2474  HE2 LYS B 158      26.684 -41.574  57.533  0.11 35.00           H  
ATOM   2475  HE3 LYS B 158      28.452 -41.426  57.487  0.11 35.00           H  
ATOM   2476  HZ1 LYS B 158      27.853 -43.540  58.359  0.34  0.00           H  
ATOM   2477  HZ2 LYS B 158      28.669 -42.641  59.457  0.34  0.00           H  
ATOM   2478  HZ3 LYS B 158      27.017 -42.844  59.632  0.34  0.00           H  
ATOM   2479  N   GLY B 159      32.400 -40.907  58.889 -0.41 57.00           N  
ATOM   2480  CA  GLY B 159      33.191 -42.124  58.749 -0.02 52.00           C  
ATOM   2481  C   GLY B 159      33.812 -42.587  60.065  0.59 73.00           C  
ATOM   2482  O   GLY B 159      33.542 -43.719  60.471 -0.56 79.00           O  
ATOM   2483  H   GLY B 159      32.828 -40.019  58.631  0.27 19.00           H  
ATOM   2484  HA2 GLY B 159      32.563 -42.931  58.373  0.06 98.00           H  
ATOM   2485  HA3 GLY B 159      33.986 -41.929  58.030  0.06 98.00           H  
ATOM   2486  N   ILE B 160      34.406 -41.668  60.839 -0.41 57.00           N  
ATOM   2487  CA  ILE B 160      35.034 -42.018  62.124 -0.05 97.00           C  
ATOM   2488  C   ILE B 160      33.995 -42.332  63.218  0.59 73.00           C  
ATOM   2489  O   ILE B 160      34.068 -43.416  63.799 -0.56 79.00           O  
ATOM   2490  CB  ILE B 160      36.067 -40.938  62.533  0.13  3.00           C  
ATOM   2491  CG1 ILE B 160      37.094 -41.453  63.560 -0.04 30.00           C  
ATOM   2492  CG2 ILE B 160      35.414 -39.673  63.111 -0.32  4.00           C  
ATOM   2493  CD1 ILE B 160      38.123 -42.436  62.999 -0.06 60.00           C  
ATOM   2494  H   ILE B 160      34.534 -40.724  60.480  0.27 19.00           H  
ATOM   2495  HA  ILE B 160      35.586 -42.941  61.954  0.08 69.00           H  
ATOM   2496  HB  ILE B 160      36.617 -40.644  61.638  0.01 87.00           H  
ATOM   2497 HG12 ILE B 160      37.647 -40.606  63.969  0.02 36.00           H  
ATOM   2498 HG13 ILE B 160      36.570 -41.938  64.376  0.02 36.00           H  
ATOM   2499 HG21 ILE B 160      36.162 -38.898  63.280  0.08 82.00           H  
ATOM   2500 HG22 ILE B 160      34.682 -39.286  62.410  0.08 82.00           H  
ATOM   2501 HG23 ILE B 160      34.931 -39.882  64.067  0.08 82.00           H  
ATOM   2502 HD11 ILE B 160      38.833 -42.667  63.792  0.01 86.00           H  
ATOM   2503 HD12 ILE B 160      37.640 -43.359  62.683  0.01 86.00           H  
ATOM   2504 HD13 ILE B 160      38.655 -41.986  62.161  0.01 86.00           H  
ATOM   2505  N   GLN B 161      32.846 -41.638  63.201 -0.41 57.00           N  
ATOM   2506  CA  GLN B 161      31.740 -41.923  64.126 -0.00 31.00           C  
ATOM   2507  C   GLN B 161      30.914 -43.177  63.771  0.59 73.00           C  
ATOM   2508  O   GLN B 161      30.389 -43.830  64.667 -0.56 79.00           O  
ATOM   2509  CB  GLN B 161      30.799 -40.709  64.254 -0.00 36.00           C  
ATOM   2510  CG  GLN B 161      31.334 -39.495  65.047 -0.06 45.00           C  
ATOM   2511  CD  GLN B 161      30.364 -38.303  65.045  0.69 51.00           C  
ATOM   2512  NE2 GLN B 161      29.603 -38.104  63.992 -0.94  7.00           N  
ATOM   2513  OE1 GLN B 161      30.053 -37.659  66.031 -0.60 86.00           O  
ATOM   2514  H   GLN B 161      32.826 -40.758  62.696  0.27 19.00           H  
ATOM   2515  HA  GLN B 161      32.198 -42.109  65.092  0.08 50.00           H  
ATOM   2516  HB2 GLN B 161      30.532 -40.394  63.246  0.01 71.00           H  
ATOM   2517  HB3 GLN B 161      29.886 -41.031  64.759  0.01 71.00           H  
ATOM   2518  HG2 GLN B 161      31.503 -39.805  66.078  0.03 52.00           H  
ATOM   2519  HG3 GLN B 161      32.279 -39.157  64.615  0.03 52.00           H  
ATOM   2520 HE21 GLN B 161      29.902 -38.555  63.147  0.42 51.00           H  
ATOM   2521 HE22 GLN B 161      29.163 -37.204  64.027  0.42 51.00           H  
ATOM   2522  N   LYS B 162      30.898 -43.638  62.503 -0.34 79.00           N  
ATOM   2523  CA  LYS B 162      30.417 -45.009  62.181 -0.24  0.00           C  
ATOM   2524  C   LYS B 162      31.318 -46.066  62.840  0.73 41.00           C  
ATOM   2525  O   LYS B 162      30.872 -47.187  63.067 -0.58 94.00           O  
ATOM   2526  CB  LYS B 162      30.315 -45.246  60.651 -0.00 94.00           C  
ATOM   2527  CG  LYS B 162      29.743 -46.647  60.304  0.01 87.00           C  
ATOM   2528  CD  LYS B 162      29.504 -46.960  58.815 -0.04 79.00           C  
ATOM   2529  CE  LYS B 162      29.054 -48.429  58.677 -0.01 43.00           C  
ATOM   2530  NZ  LYS B 162      28.886 -48.889  57.268 -0.38 54.00           N1+
ATOM   2531  H   LYS B 162      31.404 -43.105  61.809  0.27 47.00           H  
ATOM   2532  HA  LYS B 162      29.432 -45.144  62.633  0.14 26.00           H  
ATOM   2533  HB2 LYS B 162      29.672 -44.480  60.220  0.03 62.00           H  
ATOM   2534  HB3 LYS B 162      31.309 -45.150  60.211  0.03 62.00           H  
ATOM   2535  HG2 LYS B 162      30.442 -47.403  60.659  0.01  3.00           H  
ATOM   2536  HG3 LYS B 162      28.798 -46.776  60.833  0.01  3.00           H  
ATOM   2537  HD2 LYS B 162      28.715 -46.310  58.439  0.06 21.00           H  
ATOM   2538  HD3 LYS B 162      30.431 -46.801  58.261  0.06 21.00           H  
ATOM   2539  HE2 LYS B 162      29.791 -49.064  59.180  0.11 35.00           H  
ATOM   2540  HE3 LYS B 162      28.106 -48.545  59.215  0.11 35.00           H  
ATOM   2541  HZ1 LYS B 162      29.769 -48.902  56.773  0.34  0.00           H  
ATOM   2542  HZ2 LYS B 162      28.526 -49.839  57.260  0.34  0.00           H  
ATOM   2543  HZ3 LYS B 162      28.218 -48.319  56.762  0.34  0.00           H  
ATOM   2544  N   LEU B 163      32.624 -45.796  62.876 -0.41 57.00           N  
ATOM   2545  CA  LEU B 163      33.651 -46.773  63.226 -0.05 18.00           C  
ATOM   2546  C   LEU B 163      33.862 -46.944  64.741  0.59 73.00           C  
ATOM   2547  O   LEU B 163      34.201 -48.054  65.150 -0.56 79.00           O  
ATOM   2548  CB  LEU B 163      34.944 -46.373  62.493 -0.11  2.00           C  
ATOM   2549  CG  LEU B 163      36.042 -47.451  62.478  0.35 31.00           C  
ATOM   2550  CD1 LEU B 163      35.612 -48.730  61.752 -0.41 21.00           C  
ATOM   2551  CD2 LEU B 163      37.288 -46.933  61.753 -0.41 21.00           C  
ATOM   2552  H   LEU B 163      32.930 -44.856  62.652  0.27 19.00           H  
ATOM   2553  HA  LEU B 163      33.317 -47.738  62.852  0.09 22.00           H  
ATOM   2554  HB2 LEU B 163      34.706 -46.098  61.464  0.04 57.00           H  
ATOM   2555  HB3 LEU B 163      35.353 -45.492  62.988  0.04 57.00           H  
ATOM   2556  HG  LEU B 163      36.320 -47.698  63.503 -0.03 61.00           H  
ATOM   2557 HD11 LEU B 163      36.450 -49.426  61.717  0.10  0.00           H  
ATOM   2558 HD12 LEU B 163      34.775 -49.198  62.262  0.10  0.00           H  
ATOM   2559 HD13 LEU B 163      35.316 -48.476  60.739  0.10  0.00           H  
ATOM   2560 HD21 LEU B 163      37.320 -47.274  60.717  0.10  0.00           H  
ATOM   2561 HD22 LEU B 163      37.327 -45.842  61.767  0.10  0.00           H  
ATOM   2562 HD23 LEU B 163      38.155 -47.325  62.278  0.10  0.00           H  
ATOM   2563  N   TYR B 164      33.569 -45.918  65.546 -0.41 57.00           N  
ATOM   2564  CA  TYR B 164      33.779 -45.916  67.009 -0.00 14.00           C  
ATOM   2565  C   TYR B 164      32.553 -45.476  67.838  0.59 73.00           C  
ATOM   2566  O   TYR B 164      32.572 -45.634  69.055 -0.56 79.00           O  
ATOM   2567  CB  TYR B 164      34.978 -45.007  67.323 -0.01 52.00           C  
ATOM   2568  CG  TYR B 164      36.317 -45.552  66.863 -0.00 11.00           C  
ATOM   2569  CD1 TYR B 164      36.871 -45.153  65.630 -0.19  6.00           C  
ATOM   2570  CD2 TYR B 164      36.999 -46.475  67.676 -0.19  6.00           C  
ATOM   2571  CE1 TYR B 164      38.091 -45.709  65.194 -0.23 41.00           C  
ATOM   2572  CE2 TYR B 164      38.219 -47.024  67.248 -0.23 41.00           C  
ATOM   2573  CZ  TYR B 164      38.761 -46.653  66.004  0.32 26.00           C  
ATOM   2574  OH  TYR B 164      39.912 -47.241  65.585 -0.55 79.00           O  
ATOM   2575  H   TYR B 164      33.403 -45.019  65.108  0.27 19.00           H  
ATOM   2576  HA  TYR B 164      34.029 -46.925  67.350  0.08 76.00           H  
ATOM   2577  HB2 TYR B 164      34.804 -44.037  66.860  0.02 95.00           H  
ATOM   2578  HB3 TYR B 164      35.031 -44.842  68.400  0.02 95.00           H  
ATOM   2579  HD1 TYR B 164      36.346 -44.428  65.021  0.16 99.00           H  
ATOM   2580  HD2 TYR B 164      36.581 -46.769  68.631  0.16 99.00           H  
ATOM   2581  HE1 TYR B 164      38.505 -45.415  64.243  0.16 56.00           H  
ATOM   2582  HE2 TYR B 164      38.738 -47.732  67.871  0.16 56.00           H  
ATOM   2583  HH  TYR B 164      40.061 -47.053  64.639  0.39 92.00           H  
ATOM   2584  N   GLY B 165      31.480 -44.985  67.205 -0.41 57.00           N  
ATOM   2585  CA  GLY B 165      30.432 -44.199  67.873 -0.02 52.00           C  
ATOM   2586  C   GLY B 165      30.787 -42.707  67.978  0.59 73.00           C  
ATOM   2587  O   GLY B 165      31.730 -42.253  67.326 -0.56 79.00           O  
ATOM   2588  H   GLY B 165      31.509 -44.913  66.200  0.27 19.00           H  
ATOM   2589  HA2 GLY B 165      29.500 -44.292  67.310  0.06 98.00           H  
ATOM   2590  HA3 GLY B 165      30.263 -44.575  68.885  0.06 98.00           H  
ATOM   2591  N   LYS B 166      29.910 -41.945  68.631 -0.34 81.00           N  
ATOM   2592  CA  LYS B 166      30.135 -40.547  69.041 -0.29  3.00           C  
ATOM   2593  C   LYS B 166      30.683 -40.536  70.465  0.84 88.00           C  
ATOM   2594  O   LYS B 166      30.141 -41.359  71.237 -0.82 52.00           O  
ATOM   2595  CB  LYS B 166      28.809 -39.772  69.040 -0.05 38.00           C  
ATOM   2596  CG  LYS B 166      28.087 -39.706  67.688  0.02 27.00           C  
ATOM   2597  CD  LYS B 166      27.135 -38.505  67.699 -0.03 92.00           C  
ATOM   2598  CE  LYS B 166      26.577 -38.247  66.302 -0.01 76.00           C  
ATOM   2599  NZ  LYS B 166      25.825 -36.969  66.278 -0.37 41.00           N1+
ATOM   2600  OXT LYS B 166      31.542 -39.683  70.753 -0.82 52.00           O1-
ATOM   2601  H   LYS B 166      29.302 -42.438  69.276  0.27 64.00           H  
ATOM   2602  HA  LYS B 166      30.880 -40.044  68.413  0.14 38.00           H  
ATOM   2603  HB2 LYS B 166      28.132 -40.220  69.769  0.04 82.00           H  
ATOM   2604  HB3 LYS B 166      29.042 -38.760  69.380  0.04 82.00           H  
ATOM   2605  HG2 LYS B 166      28.816 -39.597  66.892  0.01 34.00           H  
ATOM   2606  HG3 LYS B 166      27.529 -40.627  67.517  0.01 34.00           H  
ATOM   2607  HD2 LYS B 166      26.322 -38.693  68.404  0.06 11.00           H  
ATOM   2608  HD3 LYS B 166      27.688 -37.619  68.020  0.06 11.00           H  
ATOM   2609  HE2 LYS B 166      27.424 -38.200  65.609  0.11 21.00           H  
ATOM   2610  HE3 LYS B 166      25.937 -39.086  66.017  0.11 21.00           H  
ATOM   2611  HZ1 LYS B 166      25.459 -36.779  65.356  0.33 74.00           H  
ATOM   2612  HZ2 LYS B 166      25.058 -37.002  66.938  0.33 74.00           H  
ATOM   2613  HZ3 LYS B 166      26.443 -36.213  66.552  0.33 74.00           H  
TER   
CONECT    5    6    8   10
CONECT    6    5    7   38
CONECT    7    6   39
CONECT    8    5   11   40   41
CONECT    9   14   17   42
CONECT   10    5
CONECT   11    8   14   25   43
CONECT   12   18   19   44
CONECT   13   14
CONECT   14    9   11   13
CONECT   15   24   31   33
CONECT   16   18
CONECT   17    9   18   29   45
CONECT   18   12   16   17
CONECT   19   12   20   46   47
CONECT   20   19   21   48   49
CONECT   21   20   22   50   51
CONECT   22   21   23   52   53
CONECT   23   22   24   54   55
CONECT   24   15   23   56   57
CONECT   25   11   26   58   59
CONECT   26   25   27   28   60
CONECT   27   26   61   62   63
CONECT   28   26   64   65   66
CONECT   29   17   30   67   68
CONECT   30   29   31   32
CONECT   31   15   30   69
CONECT   32   30   33   34
CONECT   33   15   32   35
CONECT   34   32   36   70
CONECT   35   33   37   71
CONECT   36   34   37   72
CONECT   37   35   36   73
CONECT   38    6
CONECT   39    7 1935
CONECT   40    8
CONECT   41    8
CONECT   42    9
CONECT   43   11
CONECT   44   12
CONECT   45   17
CONECT   46   19
CONECT   47   19
CONECT   48   20
CONECT   49   20
CONECT   50   21
CONECT   51   21
CONECT   52   22
CONECT   53   22
CONECT   54   23
CONECT   55   23
CONECT   56   24
CONECT   57   24
CONECT   58   25
CONECT   59   25
CONECT   60   26
CONECT   61   27
CONECT   62   27
CONECT   63   27
CONECT   64   28
CONECT   65   28
CONECT   66   28
CONECT   67   29
CONECT   68   29
CONECT   69   31
CONECT   70   34
CONECT   71   35
CONECT   72   36
CONECT   73   37
CONECT   74   75   76
CONECT   75   74
CONECT   76   74
CONECT   77   78   79
CONECT   78   77
CONECT   79   77
CONECT 1222    2
CONECT 1237    2
CONECT 1927    1
CONECT 1935   39
CONECT 1986    1
END
