# Supplementary material for: Energy-Screened Many-Body Expansion for Protein–Ligand Interactions: Examining Convergence for Metalloenzymes Through Seven–Body Interactions
Source: J Chem Theory Comput. 2026 Mar 30;22(7):3720–31. doi: 10.1021/acs.jctc.6c00190 (PMC13085233; doi:10.1021/acs.jctc.6c00190)
Supplement: Supplementary file 4 [file ct6c00190_si_004.pdb]

ATOM      1  N   MET A  80      -1.732  32.610   0.472  1.00  0.00           N  
ATOM      2  CA  MET A  80      -0.296  32.216   0.267  1.00  0.00           C  
ATOM      3  C   MET A  80       0.629  32.744   1.351  1.00  0.00           C  
ATOM      4  O   MET A  80       1.547  32.045   1.740  1.00  0.00           O  
ATOM      5  CB  MET A  80       0.174  32.660  -1.121  1.00  0.00           C  
ATOM      6  CG  MET A  80       1.577  32.201  -1.473  1.00  0.00           C  
ATOM      7  SD  MET A  80       2.158  32.860  -3.024  1.00  0.00           S  
ATOM      8  CE  MET A  80       1.167  31.897  -4.117  1.00  0.00           C  
ATOM      9  HA  MET A  80      -0.234  31.117   0.311  1.00  0.00           H  
ATOM     10  HB2 MET A  80      -0.534  32.301  -1.874  1.00  0.00           H  
ATOM     11  HB3 MET A  80       0.118  33.751  -1.180  1.00  0.00           H  
ATOM     12  HG2 MET A  80       2.276  32.515  -0.693  1.00  0.00           H  
ATOM     13  HG3 MET A  80       1.633  31.110  -1.507  1.00  0.00           H  
ATOM     14  HE1 MET A  80       1.437  32.116  -5.148  1.00  0.00           H  
ATOM     15  HE2 MET A  80       1.326  30.836  -3.940  1.00  0.00           H  
ATOM     16  HE3 MET A  80       0.112  32.122  -3.987  1.00  0.00           H  
ATOM     17  H1  MET A  80      -2.194  32.098   1.248  1.00  0.00           H  
ATOM     18  H2  MET A  80      -1.824  33.619   0.651  1.00  0.00           H  
ATOM     19  H3  MET A  80      -2.282  32.405  -0.375  1.00  0.00           H  
ATOM     20  N   LEU A  81       0.432  34.028   1.815  1.00  0.00           N  
ATOM     21  CA  LEU A  81       1.490  34.773   2.496  1.00  0.00           C  
ATOM     22  C   LEU A  81       1.058  35.184   3.885  1.00  0.00           C  
ATOM     23  O   LEU A  81      -0.082  35.569   4.064  1.00  0.00           O  
ATOM     24  CB  LEU A  81       1.876  36.020   1.702  1.00  0.00           C  
ATOM     25  CG  LEU A  81       2.254  35.729   0.239  1.00  0.00           C  
ATOM     26  CD1 LEU A  81       2.184  36.996  -0.609  1.00  0.00           C  
ATOM     27  CD2 LEU A  81       3.626  35.072   0.133  1.00  0.00           C  
ATOM     28  H   LEU A  81      -0.296  34.625   1.427  1.00  0.00           H  
ATOM     29  HA  LEU A  81       2.356  34.104   2.579  1.00  0.00           H  
ATOM     30  HB2 LEU A  81       1.024  36.706   1.727  1.00  0.00           H  
ATOM     31  HB3 LEU A  81       2.692  36.549   2.203  1.00  0.00           H  
ATOM     32  HG  LEU A  81       1.508  35.021  -0.155  1.00  0.00           H  
ATOM     33 HD11 LEU A  81       2.443  36.796  -1.650  1.00  0.00           H  
ATOM     34 HD12 LEU A  81       1.187  37.441  -0.590  1.00  0.00           H  
ATOM     35 HD13 LEU A  81       2.884  37.741  -0.234  1.00  0.00           H  
ATOM     36 HD21 LEU A  81       3.889  34.865  -0.905  1.00  0.00           H  
ATOM     37 HD22 LEU A  81       4.400  35.724   0.541  1.00  0.00           H  
ATOM     38 HD23 LEU A  81       3.659  34.131   0.679  1.00  0.00           H  
ATOM     39  N   THR A  82       2.003  35.186   4.902  1.00  0.00           N  
ATOM     40  CA  THR A  82       1.851  36.159   5.962  1.00  0.00           C  
ATOM     41  C   THR A  82       1.991  37.534   5.348  1.00  0.00           C  
ATOM     42  O   THR A  82       2.887  37.738   4.556  1.00  0.00           O  
ATOM     43  CB  THR A  82       2.835  35.928   7.125  1.00  0.00           C  
ATOM     44  CG2 THR A  82       2.813  37.088   8.113  1.00  0.00           C  
ATOM     45  OG1 THR A  82       2.540  34.722   7.827  1.00  0.00           O  
ATOM     46  H   THR A  82       2.999  35.060   4.679  1.00  0.00           H  
ATOM     47  HA  THR A  82       0.835  36.044   6.356  1.00  0.00           H  
ATOM     48  HB  THR A  82       3.847  35.829   6.699  1.00  0.00           H  
ATOM     49  HG1 THR A  82       2.698  33.904   7.299  1.00  0.00           H  
ATOM     50 HG21 THR A  82       3.574  36.960   8.882  1.00  0.00           H  
ATOM     51 HG22 THR A  82       2.970  38.047   7.620  1.00  0.00           H  
ATOM     52 HG23 THR A  82       1.851  37.125   8.621  1.00  0.00           H  
ATOM     53  N   PRO A  83       1.089  38.524   5.718  1.00  0.00           N  
ATOM     54  CA  PRO A  83       1.024  39.828   5.016  1.00  0.00           C  
ATOM     55  C   PRO A  83       2.360  40.513   4.928  1.00  0.00           C  
ATOM     56  O   PRO A  83       3.062  40.658   5.909  1.00  0.00           O  
ATOM     57  CB  PRO A  83      -0.011  40.652   5.811  1.00  0.00           C  
ATOM     58  CG  PRO A  83      -0.925  39.623   6.514  1.00  0.00           C  
ATOM     59  CD  PRO A  83      -0.189  38.269   6.442  1.00  0.00           C  
ATOM     60  HA  PRO A  83       0.654  39.623   4.004  1.00  0.00           H  
ATOM     61  HB2 PRO A  83       0.520  41.268   6.544  1.00  0.00           H  
ATOM     62  HB3 PRO A  83      -0.571  41.339   5.165  1.00  0.00           H  
ATOM     63  HG2 PRO A  83      -1.134  39.915   7.550  1.00  0.00           H  
ATOM     64  HG3 PRO A  83      -1.897  39.562   6.009  1.00  0.00           H  
ATOM     65  HD2 PRO A  83       0.023  37.868   7.436  1.00  0.00           H  
ATOM     66  HD3 PRO A  83      -0.763  37.521   5.888  1.00  0.00           H  
ATOM     67  N   GLY A  84       2.734  40.990   3.690  1.00  0.00           N  
ATOM     68  CA  GLY A  84       3.981  41.692   3.510  1.00  0.00           C  
ATOM     69  C   GLY A  84       4.996  40.858   2.790  1.00  0.00           C  
ATOM     70  O   GLY A  84       5.886  41.416   2.182  1.00  0.00           O  
ATOM     71  H   GLY A  84       2.178  40.809   2.851  1.00  0.00           H  
ATOM     72  HA2 GLY A  84       3.807  42.625   2.963  1.00  0.00           H  
ATOM     73  HA3 GLY A  84       4.363  41.964   4.501  1.00  0.00           H  
ATOM     74  N   ASN A  85       4.875  39.491   2.871  1.00  0.00           N  
ATOM     75  CA  ASN A  85       5.984  38.599   2.527  1.00  0.00           C  
ATOM     76  C   ASN A  85       7.111  38.744   3.536  1.00  0.00           C  
ATOM     77  O   ASN A  85       8.237  38.922   3.119  1.00  0.00           O  
ATOM     78  CB  ASN A  85       6.509  38.882   1.123  1.00  0.00           C  
ATOM     79  CG  ASN A  85       5.439  38.882   0.076  1.00  0.00           C  
ATOM     80  ND2 ASN A  85       4.966  40.100  -0.313  1.00  0.00           N  
ATOM     81  OD1 ASN A  85       5.035  37.828  -0.367  1.00  0.00           O  
ATOM     82  H   ASN A  85       4.117  39.055   3.425  1.00  0.00           H  
ATOM     83  HA  ASN A  85       5.608  37.564   2.564  1.00  0.00           H  
ATOM     84  HB2 ASN A  85       6.993  39.862   1.144  1.00  0.00           H  
ATOM     85  HB3 ASN A  85       7.289  38.173   0.840  1.00  0.00           H  
ATOM     86 HD21 ASN A  85       4.215  40.182  -0.970  1.00  0.00           H  
ATOM     87 HD22 ASN A  85       5.225  40.939   0.186  1.00  0.00           H  
ATOM     88  N   PRO A  86       6.841  38.678   4.895  1.00  0.00           N  
ATOM     89  CA  PRO A  86       7.871  39.011   5.917  1.00  0.00           C  
ATOM     90  C   PRO A  86       9.015  38.033   5.888  1.00  0.00           C  
ATOM     91  O   PRO A  86       8.788  36.854   5.721  1.00  0.00           O  
ATOM     92  CB  PRO A  86       7.153  38.984   7.286  1.00  0.00           C  
ATOM     93  CG  PRO A  86       5.723  38.473   7.015  1.00  0.00           C  
ATOM     94  CD  PRO A  86       5.490  38.657   5.506  1.00  0.00           C  
ATOM     95  HA  PRO A  86       8.250  40.016   5.682  1.00  0.00           H  
ATOM     96  HB2 PRO A  86       7.690  38.332   7.983  1.00  0.00           H  
ATOM     97  HB3 PRO A  86       7.134  39.984   7.733  1.00  0.00           H  
ATOM     98  HG2 PRO A  86       5.639  37.415   7.285  1.00  0.00           H  
ATOM     99  HG3 PRO A  86       4.982  39.014   7.614  1.00  0.00           H  
ATOM    100  HD2 PRO A  86       4.893  37.858   5.058  1.00  0.00           H  
ATOM    101  HD3 PRO A  86       4.991  39.607   5.305  1.00  0.00           H  
ATOM    102  N   LYS A  87      10.277  38.541   6.100  1.00  0.00           N  
ATOM    103  CA  LYS A  87      11.464  37.760   5.794  1.00  0.00           C  
ATOM    104  C   LYS A  87      12.480  37.817   6.906  1.00  0.00           C  
ATOM    105  O   LYS A  87      12.711  38.856   7.496  1.00  0.00           O  
ATOM    106  CB  LYS A  87      12.098  38.189   4.466  1.00  0.00           C  
ATOM    107  CG  LYS A  87      12.880  39.496   4.538  1.00  0.00           C  
ATOM    108  CD  LYS A  87      13.548  39.848   3.208  1.00  0.00           C  
ATOM    109  CE  LYS A  87      14.730  38.934   2.855  1.00  0.00           C  
ATOM    110  NZ  LYS A  87      14.774  38.636   1.397  1.00  0.00           N1+
ATOM    111  H   LYS A  87      10.439  39.544   6.170  1.00  0.00           H  
ATOM    112  HA  LYS A  87      11.120  36.719   5.713  1.00  0.00           H  
ATOM    113  HB2 LYS A  87      12.762  37.393   4.112  1.00  0.00           H  
ATOM    114  HB3 LYS A  87      11.316  38.287   3.707  1.00  0.00           H  
ATOM    115  HG2 LYS A  87      12.209  40.303   4.856  1.00  0.00           H  
ATOM    116  HG3 LYS A  87      13.642  39.427   5.322  1.00  0.00           H  
ATOM    117  HD2 LYS A  87      12.797  39.783   2.411  1.00  0.00           H  
ATOM    118  HD3 LYS A  87      13.877  40.895   3.204  1.00  0.00           H  
ATOM    119  HE2 LYS A  87      15.679  39.379   3.178  1.00  0.00           H  
ATOM    120  HE3 LYS A  87      14.658  37.991   3.410  1.00  0.00           H  
ATOM    121  HZ1 LYS A  87      14.871  39.498   0.845  1.00  0.00           H  
ATOM    122  HZ2 LYS A  87      15.546  38.001   1.145  1.00  0.00           H  
ATOM    123  HZ3 LYS A  87      13.876  38.188   1.131  1.00  0.00           H  
ATOM    124  N   TRP A  88      13.175  36.645   7.145  1.00  0.00           N  
ATOM    125  CA  TRP A  88      14.528  36.700   7.671  1.00  0.00           C  
ATOM    126  C   TRP A  88      15.385  37.496   6.724  1.00  0.00           C  
ATOM    127  O   TRP A  88      15.416  37.194   5.548  1.00  0.00           O  
ATOM    128  CB  TRP A  88      15.126  35.311   7.893  1.00  0.00           C  
ATOM    129  CG  TRP A  88      14.290  34.468   8.789  1.00  0.00           C  
ATOM    130  CD1 TRP A  88      13.223  33.698   8.403  1.00  0.00           C  
ATOM    131  CD2 TRP A  88      14.318  34.452  10.215  1.00  0.00           C  
ATOM    132  CE2 TRP A  88      13.238  33.653  10.640  1.00  0.00           C  
ATOM    133  CE3 TRP A  88      15.131  35.094  11.165  1.00  0.00           C  
ATOM    134  NE1 TRP A  88      12.592  33.189   9.509  1.00  0.00           N  
ATOM    135  CZ2 TRP A  88      12.952  33.521  12.002  1.00  0.00           C  
ATOM    136  CZ3 TRP A  88      14.847  34.926  12.492  1.00  0.00           C  
ATOM    137  CH2 TRP A  88      13.760  34.143  12.910  1.00  0.00           C  
ATOM    138  H   TRP A  88      12.990  35.840   6.537  1.00  0.00           H  
ATOM    139  HA  TRP A  88      14.467  37.231   8.633  1.00  0.00           H  
ATOM    140  HB2 TRP A  88      15.243  34.815   6.924  1.00  0.00           H  
ATOM    141  HB3 TRP A  88      16.136  35.402   8.305  1.00  0.00           H  
ATOM    142  HD1 TRP A  88      12.871  33.581   7.390  1.00  0.00           H  
ATOM    143  HE1 TRP A  88      11.733  32.618   9.491  1.00  0.00           H  
ATOM    144  HE3 TRP A  88      15.954  35.705  10.842  1.00  0.00           H  
ATOM    145  HZ2 TRP A  88      12.058  33.015  12.314  1.00  0.00           H  
ATOM    146  HZ3 TRP A  88      15.457  35.416  13.234  1.00  0.00           H  
ATOM    147  HH2 TRP A  88      13.544  34.042  13.960  1.00  0.00           H  
ATOM    148  N   GLU A  89      16.145  38.526   7.240  1.00  0.00           N  
ATOM    149  CA  GLU A  89      17.214  39.124   6.458  1.00  0.00           C  
ATOM    150  C   GLU A  89      18.450  38.260   6.576  1.00  0.00           C  
ATOM    151  O   GLU A  89      19.527  38.764   6.800  1.00  0.00           O  
ATOM    152  CB  GLU A  89      17.465  40.568   6.881  1.00  0.00           C  
ATOM    153  CG  GLU A  89      16.237  41.450   6.668  1.00  0.00           C  
ATOM    154  CD  GLU A  89      15.879  41.591   5.202  1.00  0.00           C  
ATOM    155  OE1 GLU A  89      16.565  40.974   4.390  1.00  0.00           O  
ATOM    156  OE2 GLU A  89      14.920  42.315   4.944  1.00  0.00           O1-
ATOM    157  H   GLU A  89      16.244  38.635   8.252  1.00  0.00           H  
ATOM    158  HA  GLU A  89      16.879  39.109   5.407  1.00  0.00           H  
ATOM    159  HB2 GLU A  89      17.779  40.579   7.932  1.00  0.00           H  
ATOM    160  HB3 GLU A  89      18.311  40.965   6.306  1.00  0.00           H  
ATOM    161  HG2 GLU A  89      15.376  41.026   7.195  1.00  0.00           H  
ATOM    162  HG3 GLU A  89      16.395  42.450   7.085  1.00  0.00           H  
ATOM    163  N   ARG A  90      18.243  36.923   6.431  1.00  0.00           N  
ATOM    164  CA  ARG A  90      19.267  35.910   6.604  1.00  0.00           C  
ATOM    165  C   ARG A  90      18.842  34.716   5.781  1.00  0.00           C  
ATOM    166  O   ARG A  90      17.688  34.345   5.844  1.00  0.00           O  
ATOM    167  CB  ARG A  90      19.450  35.542   8.080  1.00  0.00           C  
ATOM    168  CG  ARG A  90      19.904  36.717   8.937  1.00  0.00           C  
ATOM    169  CD  ARG A  90      19.850  36.438  10.432  1.00  0.00           C  
ATOM    170  NE  ARG A  90      20.787  35.414  10.869  1.00  0.00           N  
ATOM    171  CZ  ARG A  90      20.441  34.051  10.800  1.00  0.00           C  
ATOM    172  NH1 ARG A  90      19.134  33.646  11.068  1.00  0.00           N1+
ATOM    173  NH2 ARG A  90      21.415  33.106  10.466  1.00  0.00           N  
ATOM    174  H   ARG A  90      17.324  36.544   6.182  1.00  0.00           H  
ATOM    175  HA  ARG A  90      20.204  36.317   6.202  1.00  0.00           H  
ATOM    176  HB2 ARG A  90      18.495  35.164   8.459  1.00  0.00           H  
ATOM    177  HB3 ARG A  90      20.153  34.704   8.175  1.00  0.00           H  
ATOM    178  HG2 ARG A  90      20.917  37.014   8.648  1.00  0.00           H  
ATOM    179  HG3 ARG A  90      19.277  37.584   8.709  1.00  0.00           H  
ATOM    180  HD2 ARG A  90      20.051  37.352  11.007  1.00  0.00           H  
ATOM    181  HD3 ARG A  90      18.838  36.132  10.716  1.00  0.00           H  
ATOM    182  HE  ARG A  90      21.730  35.652  10.579  1.00  0.00           H  
ATOM    183 HH11 ARG A  90      18.572  34.270  11.627  1.00  0.00           H  
ATOM    184 HH12 ARG A  90      19.016  32.740  11.513  1.00  0.00           H  
ATOM    185 HH21 ARG A  90      22.342  33.450  10.304  1.00  0.00           H  
ATOM    186 HH22 ARG A  90      21.183  32.472   9.710  1.00  0.00           H  
ATOM    187  N   THR A  91      19.783  34.112   4.979  1.00  0.00           N  
ATOM    188  CA  THR A  91      19.450  33.017   4.091  1.00  0.00           C  
ATOM    189  C   THR A  91      19.603  31.704   4.810  1.00  0.00           C  
ATOM    190  O   THR A  91      18.665  30.940   4.911  1.00  0.00           O  
ATOM    191  CB  THR A  91      20.377  33.074   2.869  1.00  0.00           C  
ATOM    192  CG2 THR A  91      20.018  34.235   1.954  1.00  0.00           C  
ATOM    193  OG1 THR A  91      21.717  33.170   3.336  1.00  0.00           O  
ATOM    194  H   THR A  91      20.756  34.430   4.925  1.00  0.00           H  
ATOM    195  HA  THR A  91      18.403  33.134   3.790  1.00  0.00           H  
ATOM    196  HB  THR A  91      20.298  32.120   2.319  1.00  0.00           H  
ATOM    197  HG1 THR A  91      22.339  33.255   2.591  1.00  0.00           H  
ATOM    198 HG21 THR A  91      20.670  34.271   1.082  1.00  0.00           H  
ATOM    199 HG22 THR A  91      18.988  34.160   1.603  1.00  0.00           H  
ATOM    200 HG23 THR A  91      20.123  35.179   2.487  1.00  0.00           H  
ATOM    201  N   ASN A  92      20.848  31.435   5.315  1.00  0.00           N  
ATOM    202  CA  ASN A  92      21.103  30.268   6.141  1.00  0.00           C  
ATOM    203  C   ASN A  92      20.466  30.454   7.497  1.00  0.00           C  
ATOM    204  O   ASN A  92      20.877  31.325   8.226  1.00  0.00           O  
ATOM    205  CB  ASN A  92      22.596  29.983   6.249  1.00  0.00           C  
ATOM    206  CG  ASN A  92      22.914  28.704   6.965  1.00  0.00           C  
ATOM    207  ND2 ASN A  92      24.128  28.630   7.586  1.00  0.00           N  
ATOM    208  OD1 ASN A  92      22.125  27.782   6.959  1.00  0.00           O  
ATOM    209  H   ASN A  92      21.596  32.134   5.247  1.00  0.00           H  
ATOM    210  HA  ASN A  92      20.594  29.420   5.656  1.00  0.00           H  
ATOM    211  HB2 ASN A  92      23.039  29.957   5.250  1.00  0.00           H  
ATOM    212  HB3 ASN A  92      23.065  30.818   6.776  1.00  0.00           H  
ATOM    213 HD21 ASN A  92      24.419  27.798   8.063  1.00  0.00           H  
ATOM    214 HD22 ASN A  92      24.794  29.377   7.578  1.00  0.00           H  
ATOM    215  N   LEU A  93      19.440  29.608   7.797  1.00  0.00           N  
ATOM    216  CA  LEU A  93      18.667  29.688   9.022  1.00  0.00           C  
ATOM    217  C   LEU A  93      18.886  28.442   9.845  1.00  0.00           C  
ATOM    218  O   LEU A  93      18.779  27.345   9.342  1.00  0.00           O  
ATOM    219  CB  LEU A  93      17.187  29.926   8.733  1.00  0.00           C  
ATOM    220  CG  LEU A  93      16.942  31.130   7.813  1.00  0.00           C  
ATOM    221  CD1 LEU A  93      15.465  31.245   7.444  1.00  0.00           C  
ATOM    222  CD2 LEU A  93      17.449  32.431   8.427  1.00  0.00           C  
ATOM    223  H   LEU A  93      19.152  28.893   7.126  1.00  0.00           H  
ATOM    224  HA  LEU A  93      19.066  30.541   9.592  1.00  0.00           H  
ATOM    225  HB2 LEU A  93      16.779  29.025   8.268  1.00  0.00           H  
ATOM    226  HB3 LEU A  93      16.637  30.055   9.668  1.00  0.00           H  
ATOM    227  HG  LEU A  93      17.516  30.952   6.884  1.00  0.00           H  
ATOM    228 HD11 LEU A  93      15.284  32.098   6.788  1.00  0.00           H  
ATOM    229 HD12 LEU A  93      15.110  30.349   6.937  1.00  0.00           H  
ATOM    230 HD13 LEU A  93      14.856  31.384   8.337  1.00  0.00           H  
ATOM    231 HD21 LEU A  93      17.265  33.269   7.756  1.00  0.00           H  
ATOM    232 HD22 LEU A  93      16.943  32.641   9.369  1.00  0.00           H  
ATOM    233 HD23 LEU A  93      18.521  32.399   8.623  1.00  0.00           H  
ATOM    234  N   THR A  94      19.209  28.627  11.172  1.00  0.00           N  
ATOM    235  CA  THR A  94      19.321  27.495  12.061  1.00  0.00           C  
ATOM    236  C   THR A  94      17.978  26.884  12.322  1.00  0.00           C  
ATOM    237  O   THR A  94      17.028  27.584  12.593  1.00  0.00           O  
ATOM    238  CB  THR A  94      19.964  27.885  13.398  1.00  0.00           C  
ATOM    239  CG2 THR A  94      21.337  28.514  13.216  1.00  0.00           C  
ATOM    240  OG1 THR A  94      19.101  28.719  14.161  1.00  0.00           O  
ATOM    241  H   THR A  94      18.928  29.500  11.638  1.00  0.00           H  
ATOM    242  HA  THR A  94      19.947  26.759  11.541  1.00  0.00           H  
ATOM    243  HB  THR A  94      20.062  26.967  14.003  1.00  0.00           H  
ATOM    244  HG1 THR A  94      18.887  29.542  13.653  1.00  0.00           H  
ATOM    245 HG21 THR A  94      21.768  28.788  14.178  1.00  0.00           H  
ATOM    246 HG22 THR A  94      22.023  27.837  12.708  1.00  0.00           H  
ATOM    247 HG23 THR A  94      21.260  29.421  12.620  1.00  0.00           H  
ATOM    248  N   TYR A  95      17.919  25.511  12.310  1.00  0.00           N  
ATOM    249  CA  TYR A  95      16.825  24.833  12.967  1.00  0.00           C  
ATOM    250  C   TYR A  95      17.320  24.037  14.151  1.00  0.00           C  
ATOM    251  O   TYR A  95      18.417  23.524  14.139  1.00  0.00           O  
ATOM    252  CB  TYR A  95      15.931  24.053  12.002  1.00  0.00           C  
ATOM    253  CG  TYR A  95      16.334  22.652  11.663  1.00  0.00           C  
ATOM    254  CD1 TYR A  95      16.186  21.636  12.599  1.00  0.00           C  
ATOM    255  CD2 TYR A  95      16.621  22.306  10.350  1.00  0.00           C  
ATOM    256  CE1 TYR A  95      16.216  20.316  12.223  1.00  0.00           C  
ATOM    257  CE2 TYR A  95      16.663  20.989   9.964  1.00  0.00           C  
ATOM    258  CZ  TYR A  95      16.407  19.974  10.885  1.00  0.00           C  
ATOM    259  OH  TYR A  95      16.309  18.674  10.432  1.00  0.00           O  
ATOM    260  H   TYR A  95      18.777  24.969  12.177  1.00  0.00           H  
ATOM    261  HA  TYR A  95      16.203  25.646  13.372  1.00  0.00           H  
ATOM    262  HB2 TYR A  95      14.922  24.005  12.428  1.00  0.00           H  
ATOM    263  HB3 TYR A  95      15.833  24.636  11.080  1.00  0.00           H  
ATOM    264  HD1 TYR A  95      16.013  21.901  13.629  1.00  0.00           H  
ATOM    265  HD2 TYR A  95      16.738  23.085   9.614  1.00  0.00           H  
ATOM    266  HE1 TYR A  95      16.063  19.534  12.944  1.00  0.00           H  
ATOM    267  HE2 TYR A  95      16.828  20.722   8.936  1.00  0.00           H  
ATOM    268  HH  TYR A  95      16.123  18.041  11.168  1.00  0.00           H  
ATOM    269  N   ARG A  96      16.461  23.942  15.210  1.00  0.00           N  
ATOM    270  CA  ARG A  96      16.837  23.237  16.429  1.00  0.00           C  
ATOM    271  C   ARG A  96      15.641  22.505  16.973  1.00  0.00           C  
ATOM    272  O   ARG A  96      14.638  23.122  17.256  1.00  0.00           O  
ATOM    273  CB  ARG A  96      17.474  24.164  17.472  1.00  0.00           C  
ATOM    274  CG  ARG A  96      18.273  23.418  18.539  1.00  0.00           C  
ATOM    275  CD  ARG A  96      17.400  22.804  19.622  1.00  0.00           C  
ATOM    276  NE  ARG A  96      16.960  23.757  20.626  1.00  0.00           N  
ATOM    277  CZ  ARG A  96      16.921  23.285  21.955  1.00  0.00           C  
ATOM    278  NH1 ARG A  96      17.514  24.109  22.920  1.00  0.00           N1+
ATOM    279  NH2 ARG A  96      16.530  21.973  22.240  1.00  0.00           N  
ATOM    280  H   ARG A  96      15.521  24.343  15.143  1.00  0.00           H  
ATOM    281  HA  ARG A  96      17.587  22.492  16.124  1.00  0.00           H  
ATOM    282  HB2 ARG A  96      18.128  24.869  16.948  1.00  0.00           H  
ATOM    283  HB3 ARG A  96      16.689  24.761  17.947  1.00  0.00           H  
ATOM    284  HG2 ARG A  96      18.868  22.636  18.053  1.00  0.00           H  
ATOM    285  HG3 ARG A  96      19.004  24.086  19.013  1.00  0.00           H  
ATOM    286  HD2 ARG A  96      16.511  22.338  19.185  1.00  0.00           H  
ATOM    287  HD3 ARG A  96      17.941  21.997  20.132  1.00  0.00           H  
ATOM    288  HE  ARG A  96      17.507  24.628  20.557  1.00  0.00           H  
ATOM    289 HH11 ARG A  96      17.893  24.955  22.498  1.00  0.00           H  
ATOM    290 HH12 ARG A  96      18.266  23.665  23.438  1.00  0.00           H  
ATOM    291 HH21 ARG A  96      16.166  21.438  21.460  1.00  0.00           H  
ATOM    292 HH22 ARG A  96      15.941  21.829  23.041  1.00  0.00           H  
ATOM    293  N   ILE A  97      15.737  21.142  17.115  1.00  0.00           N  
ATOM    294  CA  ILE A  97      14.642  20.396  17.704  1.00  0.00           C  
ATOM    295  C   ILE A  97      14.637  20.585  19.202  1.00  0.00           C  
ATOM    296  O   ILE A  97      15.607  20.298  19.872  1.00  0.00           O  
ATOM    297  CB  ILE A  97      14.659  18.932  17.230  1.00  0.00           C  
ATOM    298  CG1 ILE A  97      14.698  18.902  15.688  1.00  0.00           C  
ATOM    299  CG2 ILE A  97      13.481  18.147  17.798  1.00  0.00           C  
ATOM    300  CD1 ILE A  97      14.915  17.531  15.087  1.00  0.00           C  
ATOM    301  H   ILE A  97      16.647  20.683  17.166  1.00  0.00           H  
ATOM    302  HA  ILE A  97      13.724  20.851  17.323  1.00  0.00           H  
ATOM    303  HB  ILE A  97      15.594  18.482  17.604  1.00  0.00           H  
ATOM    304 HG12 ILE A  97      13.769  19.326  15.300  1.00  0.00           H  
ATOM    305 HG13 ILE A  97      15.485  19.585  15.345  1.00  0.00           H  
ATOM    306 HG21 ILE A  97      13.488  17.107  17.473  1.00  0.00           H  
ATOM    307 HG22 ILE A  97      13.499  18.151  18.887  1.00  0.00           H  
ATOM    308 HG23 ILE A  97      12.534  18.586  17.485  1.00  0.00           H  
ATOM    309 HD11 ILE A  97      14.966  17.562  13.997  1.00  0.00           H  
ATOM    310 HD12 ILE A  97      15.850  17.099  15.441  1.00  0.00           H  
ATOM    311 HD13 ILE A  97      14.108  16.847  15.352  1.00  0.00           H  
ATOM    312  N   ARG A  98      13.473  21.103  19.735  1.00  0.00           N  
ATOM    313  CA  ARG A  98      13.241  21.125  21.169  1.00  0.00           C  
ATOM    314  C   ARG A  98      12.823  19.754  21.621  1.00  0.00           C  
ATOM    315  O   ARG A  98      13.128  19.331  22.718  1.00  0.00           O  
ATOM    316  CB  ARG A  98      12.230  22.195  21.603  1.00  0.00           C  
ATOM    317  CG  ARG A  98      12.360  23.467  20.777  1.00  0.00           C  
ATOM    318  CD  ARG A  98      11.754  24.707  21.427  1.00  0.00           C  
ATOM    319  NE  ARG A  98      12.469  25.123  22.627  1.00  0.00           N  
ATOM    320  CZ  ARG A  98      13.878  25.157  22.633  1.00  0.00           C  
ATOM    321  NH1 ARG A  98      14.588  24.619  23.708  1.00  0.00           N1+
ATOM    322  NH2 ARG A  98      14.603  25.614  21.532  1.00  0.00           N  
ATOM    323  H   ARG A  98      12.621  21.098  19.168  1.00  0.00           H  
ATOM    324  HA  ARG A  98      14.210  21.350  21.627  1.00  0.00           H  
ATOM    325  HB2 ARG A  98      11.216  21.791  21.515  1.00  0.00           H  
ATOM    326  HB3 ARG A  98      12.361  22.414  22.668  1.00  0.00           H  
ATOM    327  HG2 ARG A  98      13.425  23.653  20.583  1.00  0.00           H  
ATOM    328  HG3 ARG A  98      11.913  23.286  19.791  1.00  0.00           H  
ATOM    329  HD2 ARG A  98      11.765  25.553  20.731  1.00  0.00           H  
ATOM    330  HD3 ARG A  98      10.699  24.538  21.671  1.00  0.00           H  
ATOM    331  HE  ARG A  98      12.033  24.761  23.469  1.00  0.00           H  
ATOM    332 HH11 ARG A  98      14.201  23.814  24.169  1.00  0.00           H  
ATOM    333 HH12 ARG A  98      15.563  24.434  23.482  1.00  0.00           H  
ATOM    334 HH21 ARG A  98      14.156  26.146  20.791  1.00  0.00           H  
ATOM    335 HH22 ARG A  98      15.361  25.032  21.183  1.00  0.00           H  
ATOM    336  N   ASN A  99      12.076  19.026  20.726  1.00  0.00           N  
ATOM    337  CA  ASN A  99      11.608  17.708  21.092  1.00  0.00           C  
ATOM    338  C   ASN A  99      11.059  16.972  19.894  1.00  0.00           C  
ATOM    339  O   ASN A  99      10.278  17.515  19.144  1.00  0.00           O  
ATOM    340  CB  ASN A  99      10.658  17.760  22.286  1.00  0.00           C  
ATOM    341  CG  ASN A  99       9.442  18.616  22.076  1.00  0.00           C  
ATOM    342  ND2 ASN A  99       8.237  18.094  22.450  1.00  0.00           N  
ATOM    343  OD1 ASN A  99       9.552  19.737  21.623  1.00  0.00           O  
ATOM    344  H   ASN A  99      11.694  19.464  19.867  1.00  0.00           H  
ATOM    345  HA  ASN A  99      12.518  17.170  21.405  1.00  0.00           H  
ATOM    346  HB2 ASN A  99      10.352  16.747  22.559  1.00  0.00           H  
ATOM    347  HB3 ASN A  99      11.202  18.173  23.142  1.00  0.00           H  
ATOM    348 HD21 ASN A  99       7.388  18.654  22.421  1.00  0.00           H  
ATOM    349 HD22 ASN A  99       8.139  17.191  22.880  1.00  0.00           H  
ATOM    350  N   TYR A 100      11.514  15.683  19.724  1.00  0.00           N  
ATOM    351  CA  TYR A 100      11.005  14.818  18.673  1.00  0.00           C  
ATOM    352  C   TYR A 100       9.699  14.198  19.112  1.00  0.00           C  
ATOM    353  O   TYR A 100       9.487  14.004  20.289  1.00  0.00           O  
ATOM    354  CB  TYR A 100      12.010  13.712  18.318  1.00  0.00           C  
ATOM    355  CG  TYR A 100      13.362  14.190  17.877  1.00  0.00           C  
ATOM    356  CD1 TYR A 100      14.292  14.642  18.802  1.00  0.00           C  
ATOM    357  CD2 TYR A 100      13.731  14.157  16.540  1.00  0.00           C  
ATOM    358  CE1 TYR A 100      15.546  15.050  18.409  1.00  0.00           C  
ATOM    359  CE2 TYR A 100      14.987  14.552  16.138  1.00  0.00           C  
ATOM    360  CZ  TYR A 100      15.920  15.018  17.066  1.00  0.00           C  
ATOM    361  OH  TYR A 100      17.179  15.452  16.687  1.00  0.00           O  
ATOM    362  H   TYR A 100      11.939  15.176  20.500  1.00  0.00           H  
ATOM    363  HA  TYR A 100      10.827  15.455  17.795  1.00  0.00           H  
ATOM    364  HB2 TYR A 100      12.132  13.073  19.198  1.00  0.00           H  
ATOM    365  HB3 TYR A 100      11.582  13.064  17.548  1.00  0.00           H  
ATOM    366  HD1 TYR A 100      14.026  14.668  19.843  1.00  0.00           H  
ATOM    367  HD2 TYR A 100      13.020  13.816  15.809  1.00  0.00           H  
ATOM    368  HE1 TYR A 100      16.261  15.408  19.128  1.00  0.00           H  
ATOM    369  HE2 TYR A 100      15.260  14.520  15.099  1.00  0.00           H  
ATOM    370  HH  TYR A 100      17.247  15.455  15.702  1.00  0.00           H  
ATOM    371  N   THR A 101       8.804  13.796  18.140  1.00  0.00           N  
ATOM    372  CA  THR A 101       7.801  12.789  18.464  1.00  0.00           C  
ATOM    373  C   THR A 101       8.290  11.439  18.009  1.00  0.00           C  
ATOM    374  O   THR A 101       8.347  11.202  16.820  1.00  0.00           O  
ATOM    375  CB  THR A 101       6.418  13.156  17.887  1.00  0.00           C  
ATOM    376  CG2 THR A 101       6.369  13.040  16.371  1.00  0.00           C  
ATOM    377  OG1 THR A 101       5.378  12.371  18.475  1.00  0.00           O  
ATOM    378  H   THR A 101       9.096  13.768  17.163  1.00  0.00           H  
ATOM    379  HA  THR A 101       7.713  12.788  19.555  1.00  0.00           H  
ATOM    380  HB  THR A 101       6.202  14.203  18.162  1.00  0.00           H  
ATOM    381  HG1 THR A 101       5.375  12.474  19.445  1.00  0.00           H  
ATOM    382 HG21 THR A 101       5.410  13.381  15.984  1.00  0.00           H  
ATOM    383 HG22 THR A 101       7.162  13.618  15.898  1.00  0.00           H  
ATOM    384 HG23 THR A 101       6.499  11.999  16.078  1.00  0.00           H  
ATOM    385  N   PRO A 102       8.671  10.491  18.954  1.00  0.00           N  
ATOM    386  CA  PRO A 102       9.162   9.145  18.550  1.00  0.00           C  
ATOM    387  C   PRO A 102       8.017   8.193  18.289  1.00  0.00           C  
ATOM    388  O   PRO A 102       7.995   7.075  18.768  1.00  0.00           O  
ATOM    389  CB  PRO A 102      10.116   8.676  19.672  1.00  0.00           C  
ATOM    390  CG  PRO A 102      10.261   9.858  20.651  1.00  0.00           C  
ATOM    391  CD  PRO A 102       9.082  10.802  20.354  1.00  0.00           C  
ATOM    392  HA  PRO A 102       9.710   9.286  17.610  1.00  0.00           H  
ATOM    393  HB2 PRO A 102       9.672   7.807  20.172  1.00  0.00           H  
ATOM    394  HB3 PRO A 102      11.084   8.346  19.272  1.00  0.00           H  
ATOM    395  HG2 PRO A 102      10.266   9.526  21.697  1.00  0.00           H  
ATOM    396  HG3 PRO A 102      11.212  10.375  20.483  1.00  0.00           H  
ATOM    397  HD2 PRO A 102       8.236  10.621  21.020  1.00  0.00           H  
ATOM    398  HD3 PRO A 102       9.372  11.851  20.442  1.00  0.00           H  
ATOM    399  N   GLN A 103       7.034   8.671  17.446  1.00  0.00           N  
ATOM    400  CA  GLN A 103       6.202   7.750  16.677  1.00  0.00           C  
ATOM    401  C   GLN A 103       6.988   7.179  15.521  1.00  0.00           C  
ATOM    402  O   GLN A 103       6.645   6.119  15.038  1.00  0.00           O  
ATOM    403  CB  GLN A 103       4.904   8.411  16.234  1.00  0.00           C  
ATOM    404  CG  GLN A 103       4.205   9.026  17.433  1.00  0.00           C  
ATOM    405  CD  GLN A 103       2.929   9.725  17.081  1.00  0.00           C  
ATOM    406  NE2 GLN A 103       2.841  11.044  17.414  1.00  0.00           N  
ATOM    407  OE1 GLN A 103       2.039   9.105  16.535  1.00  0.00           O  
ATOM    408  H   GLN A 103       7.205   9.575  16.999  1.00  0.00           H  
ATOM    409  HA  GLN A 103       5.972   6.916  17.360  1.00  0.00           H  
ATOM    410  HB2 GLN A 103       5.120   9.179  15.485  1.00  0.00           H  
ATOM    411  HB3 GLN A 103       4.250   7.688  15.734  1.00  0.00           H  
ATOM    412  HG2 GLN A 103       3.989   8.255  18.179  1.00  0.00           H  
ATOM    413  HG3 GLN A 103       4.881   9.737  17.918  1.00  0.00           H  
ATOM    414 HE21 GLN A 103       3.622  11.550  17.824  1.00  0.00           H  
ATOM    415 HE22 GLN A 103       1.973  11.555  17.288  1.00  0.00           H  
ATOM    416  N   LEU A 104       8.075   7.897  15.078  1.00  0.00           N  
ATOM    417  CA  LEU A 104       9.164   7.220  14.394  1.00  0.00           C  
ATOM    418  C   LEU A 104      10.417   7.338  15.232  1.00  0.00           C  
ATOM    419  O   LEU A 104      10.469   8.152  16.132  1.00  0.00           O  
ATOM    420  CB  LEU A 104       9.381   7.773  12.984  1.00  0.00           C  
ATOM    421  CG  LEU A 104       8.087   8.121  12.240  1.00  0.00           C  
ATOM    422  CD1 LEU A 104       8.399   8.948  10.993  1.00  0.00           C  
ATOM    423  CD2 LEU A 104       7.296   6.863  11.891  1.00  0.00           C  
ATOM    424  H   LEU A 104       8.401   8.716  15.610  1.00  0.00           H  
ATOM    425  HA  LEU A 104       8.880   6.159  14.338  1.00  0.00           H  
ATOM    426  HB2 LEU A 104      10.004   8.670  13.055  1.00  0.00           H  
ATOM    427  HB3 LEU A 104       9.953   7.053  12.390  1.00  0.00           H  
ATOM    428  HG  LEU A 104       7.475   8.738  12.918  1.00  0.00           H  
ATOM    429 HD11 LEU A 104       7.490   9.317  10.521  1.00  0.00           H  
ATOM    430 HD12 LEU A 104       9.022   9.812  11.228  1.00  0.00           H  
ATOM    431 HD13 LEU A 104       8.930   8.345  10.257  1.00  0.00           H  
ATOM    432 HD21 LEU A 104       6.379   7.105  11.355  1.00  0.00           H  
ATOM    433 HD22 LEU A 104       7.882   6.204  11.250  1.00  0.00           H  
ATOM    434 HD23 LEU A 104       7.021   6.301  12.785  1.00  0.00           H  
ATOM    435  N   SER A 105      11.490   6.528  14.914  1.00  0.00           N  
ATOM    436  CA  SER A 105      12.784   6.797  15.514  1.00  0.00           C  
ATOM    437  C   SER A 105      13.190   8.216  15.240  1.00  0.00           C  
ATOM    438  O   SER A 105      12.915   8.721  14.176  1.00  0.00           O  
ATOM    439  CB  SER A 105      13.872   5.878  14.960  1.00  0.00           C  
ATOM    440  OG  SER A 105      14.112   6.135  13.596  1.00  0.00           O  
ATOM    441  H   SER A 105      11.530   6.064  13.994  1.00  0.00           H  
ATOM    442  HA  SER A 105      12.663   6.657  16.599  1.00  0.00           H  
ATOM    443  HB2 SER A 105      14.824   6.048  15.480  1.00  0.00           H  
ATOM    444  HB3 SER A 105      13.614   4.819  15.092  1.00  0.00           H  
ATOM    445  HG  SER A 105      13.341   5.803  13.072  1.00  0.00           H  
ATOM    446  N   GLU A 106      13.936   8.873  16.195  1.00  0.00           N  
ATOM    447  CA  GLU A 106      14.358  10.255  16.015  1.00  0.00           C  
ATOM    448  C   GLU A 106      15.100  10.429  14.708  1.00  0.00           C  
ATOM    449  O   GLU A 106      15.198  11.545  14.249  1.00  0.00           O  
ATOM    450  CB  GLU A 106      15.223  10.769  17.177  1.00  0.00           C  
ATOM    451  CG  GLU A 106      14.550  10.739  18.559  1.00  0.00           C  
ATOM    452  CD  GLU A 106      14.643   9.381  19.227  1.00  0.00           C  
ATOM    453  OE1 GLU A 106      15.666   9.158  19.866  1.00  0.00           O  
ATOM    454  OE2 GLU A 106      13.705   8.607  19.052  1.00  0.00           O1-
ATOM    455  H   GLU A 106      13.858   8.596  17.183  1.00  0.00           H  
ATOM    456  HA  GLU A 106      13.435  10.852  15.957  1.00  0.00           H  
ATOM    457  HB2 GLU A 106      16.147  10.178  17.216  1.00  0.00           H  
ATOM    458  HB3 GLU A 106      15.541  11.792  16.934  1.00  0.00           H  
ATOM    459  HG2 GLU A 106      15.024  11.466  19.230  1.00  0.00           H  
ATOM    460  HG3 GLU A 106      13.498  11.028  18.477  1.00  0.00           H  
ATOM    461  N   ALA A 107      15.656   9.328  14.110  1.00  0.00           N  
ATOM    462  CA  ALA A 107      16.280   9.419  12.798  1.00  0.00           C  
ATOM    463  C   ALA A 107      15.239   9.593  11.720  1.00  0.00           C  
ATOM    464  O   ALA A 107      15.393  10.450  10.874  1.00  0.00           O  
ATOM    465  CB  ALA A 107      17.175   8.223  12.518  1.00  0.00           C  
ATOM    466  H   ALA A 107      15.325   8.386  14.340  1.00  0.00           H  
ATOM    467  HA  ALA A 107      16.890  10.337  12.818  1.00  0.00           H  
ATOM    468  HB1 ALA A 107      17.666   8.315  11.546  1.00  0.00           H  
ATOM    469  HB2 ALA A 107      17.944   8.120  13.285  1.00  0.00           H  
ATOM    470  HB3 ALA A 107      16.590   7.302  12.511  1.00  0.00           H  
ATOM    471  N   GLU A 108      14.151   8.758  11.716  1.00  0.00           N  
ATOM    472  CA  GLU A 108      13.114   8.874  10.687  1.00  0.00           C  
ATOM    473  C   GLU A 108      12.336  10.163  10.850  1.00  0.00           C  
ATOM    474  O   GLU A 108      11.914  10.734   9.869  1.00  0.00           O  
ATOM    475  CB  GLU A 108      12.171   7.679  10.735  1.00  0.00           C  
ATOM    476  CG  GLU A 108      12.814   6.350  10.346  1.00  0.00           C  
ATOM    477  CD  GLU A 108      11.991   5.201  10.890  1.00  0.00           C  
ATOM    478  OE1 GLU A 108      11.809   5.212  12.103  1.00  0.00           O  
ATOM    479  OE2 GLU A 108      11.578   4.371  10.088  1.00  0.00           O1-
ATOM    480  H   GLU A 108      14.022   8.037  12.454  1.00  0.00           H  
ATOM    481  HA  GLU A 108      13.633   8.909   9.717  1.00  0.00           H  
ATOM    482  HB2 GLU A 108      11.810   7.606  11.767  1.00  0.00           H  
ATOM    483  HB3 GLU A 108      11.287   7.869  10.115  1.00  0.00           H  
ATOM    484  HG2 GLU A 108      12.908   6.256   9.259  1.00  0.00           H  
ATOM    485  HG3 GLU A 108      13.829   6.282  10.749  1.00  0.00           H  
ATOM    486  N   VAL A 109      12.133  10.585  12.127  1.00  0.00           N  
ATOM    487  CA  VAL A 109      11.546  11.884  12.424  1.00  0.00           C  
ATOM    488  C   VAL A 109      12.436  12.960  11.851  1.00  0.00           C  
ATOM    489  O   VAL A 109      11.957  13.923  11.287  1.00  0.00           O  
ATOM    490  CB  VAL A 109      11.300  12.096  13.938  1.00  0.00           C  
ATOM    491  CG1 VAL A 109      10.629  13.445  14.201  1.00  0.00           C  
ATOM    492  CG2 VAL A 109      10.497  10.948  14.556  1.00  0.00           C  
ATOM    493  H   VAL A 109      12.537  10.054  12.911  1.00  0.00           H  
ATOM    494  HA  VAL A 109      10.583  11.926  11.899  1.00  0.00           H  
ATOM    495  HB  VAL A 109      12.300  12.109  14.405  1.00  0.00           H  
ATOM    496 HG11 VAL A 109      10.543  13.650  15.267  1.00  0.00           H  
ATOM    497 HG12 VAL A 109      11.182  14.264  13.740  1.00  0.00           H  
ATOM    498 HG13 VAL A 109       9.623  13.450  13.786  1.00  0.00           H  
ATOM    499 HG21 VAL A 109      10.279  11.131  15.609  1.00  0.00           H  
ATOM    500 HG22 VAL A 109       9.540  10.836  14.048  1.00  0.00           H  
ATOM    501 HG23 VAL A 109      11.027   9.997  14.494  1.00  0.00           H  
ATOM    502  N   GLU A 110      13.793  12.788  12.015  1.00  0.00           N  
ATOM    503  CA  GLU A 110      14.768  13.769  11.565  1.00  0.00           C  
ATOM    504  C   GLU A 110      14.685  13.916  10.061  1.00  0.00           C  
ATOM    505  O   GLU A 110      14.850  15.008   9.574  1.00  0.00           O  
ATOM    506  CB  GLU A 110      16.183  13.374  11.999  1.00  0.00           C  
ATOM    507  CG  GLU A 110      17.174  14.513  11.826  1.00  0.00           C  
ATOM    508  CD  GLU A 110      16.820  15.660  12.748  1.00  0.00           C  
ATOM    509  OE1 GLU A 110      17.368  15.659  13.845  1.00  0.00           O  
ATOM    510  OE2 GLU A 110      15.999  16.476  12.338  1.00  0.00           O1-
ATOM    511  H   GLU A 110      14.165  12.107  12.693  1.00  0.00           H  
ATOM    512  HA  GLU A 110      14.504  14.737  12.019  1.00  0.00           H  
ATOM    513  HB2 GLU A 110      16.168  13.062  13.052  1.00  0.00           H  
ATOM    514  HB3 GLU A 110      16.486  12.489  11.424  1.00  0.00           H  
ATOM    515  HG2 GLU A 110      18.196  14.185  12.044  1.00  0.00           H  
ATOM    516  HG3 GLU A 110      17.155  14.860  10.790  1.00  0.00           H  
ATOM    517  N   ARG A 111      14.449  12.770   9.368  1.00  0.00           N  
ATOM    518  CA  ARG A 111      14.252  12.726   7.917  1.00  0.00           C  
ATOM    519  C   ARG A 111      13.056  13.561   7.515  1.00  0.00           C  
ATOM    520  O   ARG A 111      13.140  14.302   6.556  1.00  0.00           O  
ATOM    521  CB  ARG A 111      14.131  11.271   7.420  1.00  0.00           C  
ATOM    522  CG  ARG A 111      13.447  11.114   6.050  1.00  0.00           C  
ATOM    523  CD  ARG A 111      11.934  10.942   6.171  1.00  0.00           C  
ATOM    524  NE  ARG A 111      11.251  10.914   4.889  1.00  0.00           N  
ATOM    525  CZ  ARG A 111      10.894   9.703   4.259  1.00  0.00           C  
ATOM    526  NH1 ARG A 111      11.329   8.473   4.760  1.00  0.00           N1+
ATOM    527  NH2 ARG A 111      10.129   9.748   3.090  1.00  0.00           N  
ATOM    528  H   ARG A 111      14.487  11.870   9.862  1.00  0.00           H  
ATOM    529  HA  ARG A 111      15.132  13.198   7.455  1.00  0.00           H  
ATOM    530  HB2 ARG A 111      15.127  10.810   7.424  1.00  0.00           H  
ATOM    531  HB3 ARG A 111      13.553  10.707   8.160  1.00  0.00           H  
ATOM    532  HG2 ARG A 111      13.672  11.987   5.428  1.00  0.00           H  
ATOM    533  HG3 ARG A 111      13.860  10.258   5.503  1.00  0.00           H  
ATOM    534  HD2 ARG A 111      11.688  10.031   6.725  1.00  0.00           H  
ATOM    535  HD3 ARG A 111      11.506  11.758   6.759  1.00  0.00           H  
ATOM    536  HE  ARG A 111      11.624  11.657   4.289  1.00  0.00           H  
ATOM    537 HH11 ARG A 111      12.219   8.480   5.227  1.00  0.00           H  
ATOM    538 HH12 ARG A 111      11.376   7.740   4.074  1.00  0.00           H  
ATOM    539 HH21 ARG A 111       9.663  10.612   2.890  1.00  0.00           H  
ATOM    540 HH22 ARG A 111       9.499   8.987   2.919  1.00  0.00           H  
ATOM    541  N   ALA A 112      11.908  13.407   8.249  1.00  0.00           N  
ATOM    542  CA  ALA A 112      10.701  14.165   7.922  1.00  0.00           C  
ATOM    543  C   ALA A 112      11.035  15.639   7.965  1.00  0.00           C  
ATOM    544  O   ALA A 112      10.648  16.388   7.094  1.00  0.00           O  
ATOM    545  CB  ALA A 112       9.556  13.845   8.865  1.00  0.00           C  
ATOM    546  H   ALA A 112      11.845  12.662   8.959  1.00  0.00           H  
ATOM    547  HA  ALA A 112      10.427  13.916   6.887  1.00  0.00           H  
ATOM    548  HB1 ALA A 112       8.676  14.447   8.633  1.00  0.00           H  
ATOM    549  HB2 ALA A 112       9.279  12.792   8.814  1.00  0.00           H  
ATOM    550  HB3 ALA A 112       9.849  14.062   9.892  1.00  0.00           H  
ATOM    551  N   ILE A 113      11.777  16.007   9.053  1.00  0.00           N  
ATOM    552  CA  ILE A 113      12.171  17.383   9.324  1.00  0.00           C  
ATOM    553  C   ILE A 113      13.022  17.936   8.197  1.00  0.00           C  
ATOM    554  O   ILE A 113      12.754  19.026   7.732  1.00  0.00           O  
ATOM    555  CB  ILE A 113      12.880  17.518  10.690  1.00  0.00           C  
ATOM    556  CG1 ILE A 113      12.034  16.966  11.857  1.00  0.00           C  
ATOM    557  CG2 ILE A 113      13.292  18.958  10.951  1.00  0.00           C  
ATOM    558  CD1 ILE A 113      10.611  17.495  11.913  1.00  0.00           C  
ATOM    559  H   ILE A 113      12.022  15.295   9.759  1.00  0.00           H  
ATOM    560  HA  ILE A 113      11.251  17.978   9.350  1.00  0.00           H  
ATOM    561  HB  ILE A 113      13.799  16.911  10.621  1.00  0.00           H  
ATOM    562 HG12 ILE A 113      12.005  15.873  11.802  1.00  0.00           H  
ATOM    563 HG13 ILE A 113      12.550  17.187  12.800  1.00  0.00           H  
ATOM    564 HG21 ILE A 113      13.787  19.064  11.917  1.00  0.00           H  
ATOM    565 HG22 ILE A 113      13.974  19.316  10.180  1.00  0.00           H  
ATOM    566 HG23 ILE A 113      12.422  19.608  10.951  1.00  0.00           H  
ATOM    567 HD11 ILE A 113      10.072  17.116  12.783  1.00  0.00           H  
ATOM    568 HD12 ILE A 113      10.588  18.583  11.966  1.00  0.00           H  
ATOM    569 HD13 ILE A 113      10.043  17.197  11.030  1.00  0.00           H  
ATOM    570  N   LYS A 114      14.084  17.172   7.780  1.00  0.00           N  
ATOM    571  CA  LYS A 114      15.082  17.694   6.847  1.00  0.00           C  
ATOM    572  C   LYS A 114      14.489  17.760   5.471  1.00  0.00           C  
ATOM    573  O   LYS A 114      14.777  18.644   4.688  1.00  0.00           O  
ATOM    574  CB  LYS A 114      16.385  16.894   6.820  1.00  0.00           C  
ATOM    575  CG  LYS A 114      17.092  16.874   8.169  1.00  0.00           C  
ATOM    576  CD  LYS A 114      18.580  16.536   8.091  1.00  0.00           C  
ATOM    577  CE  LYS A 114      19.278  16.499   9.462  1.00  0.00           C  
ATOM    578  NZ  LYS A 114      18.643  17.422  10.441  1.00  0.00           N1+
ATOM    579  H   LYS A 114      14.341  16.328   8.304  1.00  0.00           H  
ATOM    580  HA  LYS A 114      15.297  18.724   7.168  1.00  0.00           H  
ATOM    581  HB2 LYS A 114      16.182  15.874   6.479  1.00  0.00           H  
ATOM    582  HB3 LYS A 114      17.047  17.330   6.064  1.00  0.00           H  
ATOM    583  HG2 LYS A 114      16.971  17.862   8.628  1.00  0.00           H  
ATOM    584  HG3 LYS A 114      16.579  16.183   8.850  1.00  0.00           H  
ATOM    585  HD2 LYS A 114      18.715  15.583   7.566  1.00  0.00           H  
ATOM    586  HD3 LYS A 114      19.067  17.283   7.453  1.00  0.00           H  
ATOM    587  HE2 LYS A 114      19.262  15.484   9.876  1.00  0.00           H  
ATOM    588  HE3 LYS A 114      20.342  16.750   9.362  1.00  0.00           H  
ATOM    589  HZ1 LYS A 114      17.719  17.060  10.735  1.00  0.00           H  
ATOM    590  HZ2 LYS A 114      19.211  17.609  11.416  1.00  0.00           H  
ATOM    591  HZ3 LYS A 114      18.463  18.346  10.009  1.00  0.00           H  
ATOM    592  N   ASP A 115      13.621  16.750   5.146  1.00  0.00           N  
ATOM    593  CA  ASP A 115      12.909  16.761   3.884  1.00  0.00           C  
ATOM    594  C   ASP A 115      12.055  18.007   3.849  1.00  0.00           C  
ATOM    595  O   ASP A 115      11.912  18.622   2.817  1.00  0.00           O  
ATOM    596  CB  ASP A 115      12.112  15.474   3.691  1.00  0.00           C  
ATOM    597  CG  ASP A 115      13.003  14.273   3.454  1.00  0.00           C  
ATOM    598  OD1 ASP A 115      14.207  14.476   3.331  1.00  0.00           O  
ATOM    599  OD2 ASP A 115      12.435  13.190   3.380  1.00  0.00           O1-
ATOM    600  H   ASP A 115      13.434  15.968   5.807  1.00  0.00           H  
ATOM    601  HA  ASP A 115      13.671  16.835   3.093  1.00  0.00           H  
ATOM    602  HB2 ASP A 115      11.495  15.290   4.576  1.00  0.00           H  
ATOM    603  HB3 ASP A 115      11.435  15.567   2.838  1.00  0.00           H  
ATOM    604  N   ALA A 116      11.477  18.343   5.031  1.00  0.00           N  
ATOM    605  CA  ALA A 116      10.507  19.418   5.171  1.00  0.00           C  
ATOM    606  C   ALA A 116      11.153  20.784   5.166  1.00  0.00           C  
ATOM    607  O   ALA A 116      10.488  21.753   4.860  1.00  0.00           O  
ATOM    608  CB  ALA A 116       9.713  19.210   6.442  1.00  0.00           C  
ATOM    609  H   ALA A 116      11.510  17.706   5.836  1.00  0.00           H  
ATOM    610  HA  ALA A 116       9.851  19.367   4.289  1.00  0.00           H  
ATOM    611  HB1 ALA A 116       9.109  20.082   6.679  1.00  0.00           H  
ATOM    612  HB2 ALA A 116       9.067  18.336   6.362  1.00  0.00           H  
ATOM    613  HB3 ALA A 116      10.398  19.039   7.271  1.00  0.00           H  
ATOM    614  N   PHE A 117      12.468  20.872   5.542  1.00  0.00           N  
ATOM    615  CA  PHE A 117      13.247  22.076   5.252  1.00  0.00           C  
ATOM    616  C   PHE A 117      13.630  22.103   3.802  1.00  0.00           C  
ATOM    617  O   PHE A 117      13.775  23.156   3.212  1.00  0.00           O  
ATOM    618  CB  PHE A 117      14.489  22.195   6.137  1.00  0.00           C  
ATOM    619  CG  PHE A 117      14.168  22.697   7.506  1.00  0.00           C  
ATOM    620  CD1 PHE A 117      14.153  24.058   7.762  1.00  0.00           C  
ATOM    621  CD2 PHE A 117      13.813  21.824   8.518  1.00  0.00           C  
ATOM    622  CE1 PHE A 117      13.811  24.535   9.008  1.00  0.00           C  
ATOM    623  CE2 PHE A 117      13.486  22.303   9.769  1.00  0.00           C  
ATOM    624  CZ  PHE A 117      13.475  23.657  10.012  1.00  0.00           C  
ATOM    625  H   PHE A 117      12.991  20.016   5.782  1.00  0.00           H  
ATOM    626  HA  PHE A 117      12.588  22.934   5.436  1.00  0.00           H  
ATOM    627  HB2 PHE A 117      14.994  21.224   6.195  1.00  0.00           H  
ATOM    628  HB3 PHE A 117      15.208  22.874   5.664  1.00  0.00           H  
ATOM    629  HD1 PHE A 117      14.409  24.742   6.974  1.00  0.00           H  
ATOM    630  HD2 PHE A 117      13.728  20.775   8.295  1.00  0.00           H  
ATOM    631  HE1 PHE A 117      13.815  25.593   9.196  1.00  0.00           H  
ATOM    632  HE2 PHE A 117      13.218  21.619  10.555  1.00  0.00           H  
ATOM    633  HZ  PHE A 117      13.203  24.025  10.986  1.00  0.00           H  
ATOM    634  N   GLU A 118      13.844  20.886   3.202  1.00  0.00           N  
ATOM    635  CA  GLU A 118      14.427  20.804   1.877  1.00  0.00           C  
ATOM    636  C   GLU A 118      13.476  21.428   0.887  1.00  0.00           C  
ATOM    637  O   GLU A 118      13.916  22.015  -0.073  1.00  0.00           O  
ATOM    638  CB  GLU A 118      14.791  19.372   1.493  1.00  0.00           C  
ATOM    639  CG  GLU A 118      15.541  19.298   0.168  1.00  0.00           C  
ATOM    640  CD  GLU A 118      16.885  20.000   0.224  1.00  0.00           C  
ATOM    641  OE1 GLU A 118      16.901  21.152   0.650  1.00  0.00           O  
ATOM    642  OE2 GLU A 118      17.852  19.354  -0.174  1.00  0.00           O1-
ATOM    643  H   GLU A 118      13.993  20.050   3.790  1.00  0.00           H  
ATOM    644  HA  GLU A 118      15.343  21.409   1.895  1.00  0.00           H  
ATOM    645  HB2 GLU A 118      15.401  18.929   2.291  1.00  0.00           H  
ATOM    646  HB3 GLU A 118      13.866  18.785   1.449  1.00  0.00           H  
ATOM    647  HG2 GLU A 118      15.708  18.256  -0.129  1.00  0.00           H  
ATOM    648  HG3 GLU A 118      14.938  19.756  -0.622  1.00  0.00           H  
ATOM    649  N   LEU A 119      12.152  21.258   1.149  1.00  0.00           N  
ATOM    650  CA  LEU A 119      11.117  21.796   0.269  1.00  0.00           C  
ATOM    651  C   LEU A 119      11.233  23.298   0.113  1.00  0.00           C  
ATOM    652  O   LEU A 119      10.689  23.832  -0.835  1.00  0.00           O  
ATOM    653  CB  LEU A 119       9.714  21.435   0.759  1.00  0.00           C  
ATOM    654  CG  LEU A 119       9.328  19.960   0.553  1.00  0.00           C  
ATOM    655  CD1 LEU A 119       8.026  19.639   1.293  1.00  0.00           C  
ATOM    656  CD2 LEU A 119       9.196  19.606  -0.931  1.00  0.00           C  
ATOM    657  H   LEU A 119      11.869  20.580   1.874  1.00  0.00           H  
ATOM    658  HA  LEU A 119      11.288  21.363  -0.726  1.00  0.00           H  
ATOM    659  HB2 LEU A 119       9.646  21.697   1.821  1.00  0.00           H  
ATOM    660  HB3 LEU A 119       8.980  22.069   0.253  1.00  0.00           H  
ATOM    661  HG  LEU A 119      10.138  19.348   0.980  1.00  0.00           H  
ATOM    662 HD11 LEU A 119       7.718  18.606   1.138  1.00  0.00           H  
ATOM    663 HD12 LEU A 119       8.130  19.795   2.366  1.00  0.00           H  
ATOM    664 HD13 LEU A 119       7.217  20.278   0.942  1.00  0.00           H  
ATOM    665 HD21 LEU A 119       8.938  18.556  -1.070  1.00  0.00           H  
ATOM    666 HD22 LEU A 119       8.402  20.189  -1.394  1.00  0.00           H  
ATOM    667 HD23 LEU A 119      10.115  19.792  -1.484  1.00  0.00           H  
ATOM    668  N   TRP A 120      11.918  24.003   1.071  1.00  0.00           N  
ATOM    669  CA  TRP A 120      12.058  25.451   0.993  1.00  0.00           C  
ATOM    670  C   TRP A 120      13.419  25.865   0.477  1.00  0.00           C  
ATOM    671  O   TRP A 120      13.507  26.839  -0.244  1.00  0.00           O  
ATOM    672  CB  TRP A 120      11.739  26.127   2.325  1.00  0.00           C  
ATOM    673  CG  TRP A 120      10.352  25.865   2.810  1.00  0.00           C  
ATOM    674  CD1 TRP A 120      10.008  25.209   3.968  1.00  0.00           C  
ATOM    675  CD2 TRP A 120       9.129  26.268   2.189  1.00  0.00           C  
ATOM    676  CE2 TRP A 120       8.081  25.851   3.031  1.00  0.00           C  
ATOM    677  CE3 TRP A 120       8.823  26.932   0.991  1.00  0.00           C  
ATOM    678  NE1 TRP A 120       8.644  25.208   4.111  1.00  0.00           N  
ATOM    679  CZ2 TRP A 120       6.743  26.096   2.698  1.00  0.00           C  
ATOM    680  CZ3 TRP A 120       7.510  27.151   0.672  1.00  0.00           C  
ATOM    681  CH2 TRP A 120       6.473  26.728   1.519  1.00  0.00           C  
ATOM    682  H   TRP A 120      12.483  23.533   1.795  1.00  0.00           H  
ATOM    683  HA  TRP A 120      11.319  25.779   0.250  1.00  0.00           H  
ATOM    684  HB2 TRP A 120      12.454  25.774   3.073  1.00  0.00           H  
ATOM    685  HB3 TRP A 120      11.896  27.206   2.237  1.00  0.00           H  
ATOM    686  HD1 TRP A 120      10.701  24.757   4.661  1.00  0.00           H  
ATOM    687  HE1 TRP A 120       8.065  24.791   4.852  1.00  0.00           H  
ATOM    688  HE3 TRP A 120       9.618  27.243   0.341  1.00  0.00           H  
ATOM    689  HZ2 TRP A 120       5.959  25.798   3.371  1.00  0.00           H  
ATOM    690  HZ3 TRP A 120       7.261  27.661  -0.245  1.00  0.00           H  
ATOM    691  HH2 TRP A 120       5.450  26.915   1.243  1.00  0.00           H  
ATOM    692  N   SER A 121      14.521  25.143   0.863  1.00  0.00           N  
ATOM    693  CA  SER A 121      15.849  25.515   0.418  1.00  0.00           C  
ATOM    694  C   SER A 121      16.029  25.219  -1.052  1.00  0.00           C  
ATOM    695  O   SER A 121      16.579  26.046  -1.750  1.00  0.00           O  
ATOM    696  CB  SER A 121      16.947  24.880   1.285  1.00  0.00           C  
ATOM    697  OG  SER A 121      16.531  23.710   1.941  1.00  0.00           O  
ATOM    698  H   SER A 121      14.447  24.351   1.526  1.00  0.00           H  
ATOM    699  HA  SER A 121      15.912  26.611   0.516  1.00  0.00           H  
ATOM    700  HB2 SER A 121      17.857  24.693   0.699  1.00  0.00           H  
ATOM    701  HB3 SER A 121      17.239  25.576   2.081  1.00  0.00           H  
ATOM    702  HG  SER A 121      16.671  22.898   1.392  1.00  0.00           H  
ATOM    703  N   VAL A 122      15.561  24.038  -1.564  1.00  0.00           N  
ATOM    704  CA  VAL A 122      15.596  23.819  -3.007  1.00  0.00           C  
ATOM    705  C   VAL A 122      14.614  24.720  -3.718  1.00  0.00           C  
ATOM    706  O   VAL A 122      14.425  24.588  -4.912  1.00  0.00           O  
ATOM    707  CB  VAL A 122      15.389  22.346  -3.411  1.00  0.00           C  
ATOM    708  CG1 VAL A 122      16.412  21.456  -2.713  1.00  0.00           C  
ATOM    709  CG2 VAL A 122      13.954  21.889  -3.154  1.00  0.00           C  
ATOM    710  H   VAL A 122      14.978  23.404  -1.006  1.00  0.00           H  
ATOM    711  HA  VAL A 122      16.603  24.127  -3.327  1.00  0.00           H  
ATOM    712  HB  VAL A 122      15.563  22.285  -4.500  1.00  0.00           H  
ATOM    713 HG11 VAL A 122      16.283  20.407  -2.978  1.00  0.00           H  
ATOM    714 HG12 VAL A 122      17.433  21.745  -2.966  1.00  0.00           H  
ATOM    715 HG13 VAL A 122      16.311  21.546  -1.633  1.00  0.00           H  
ATOM    716 HG21 VAL A 122      13.803  20.853  -3.460  1.00  0.00           H  
ATOM    717 HG22 VAL A 122      13.705  21.961  -2.099  1.00  0.00           H  
ATOM    718 HG23 VAL A 122      13.240  22.507  -3.699  1.00  0.00           H  
ATOM    719  N   ALA A 123      13.963  25.672  -2.974  1.00  0.00           N  
ATOM    720  CA  ALA A 123      12.959  26.540  -3.554  1.00  0.00           C  
ATOM    721  C   ALA A 123      13.441  27.972  -3.584  1.00  0.00           C  
ATOM    722  O   ALA A 123      12.668  28.829  -3.967  1.00  0.00           O  
ATOM    723  CB  ALA A 123      11.655  26.420  -2.788  1.00  0.00           C  
ATOM    724  H   ALA A 123      14.062  25.748  -1.950  1.00  0.00           H  
ATOM    725  HA  ALA A 123      12.817  26.212  -4.596  1.00  0.00           H  
ATOM    726  HB1 ALA A 123      10.871  27.025  -3.242  1.00  0.00           H  
ATOM    727  HB2 ALA A 123      11.323  25.382  -2.734  1.00  0.00           H  
ATOM    728  HB3 ALA A 123      11.801  26.771  -1.769  1.00  0.00           H  
ATOM    729  N   SER A 124      14.725  28.263  -3.168  1.00  0.00           N  
ATOM    730  CA  SER A 124      15.089  29.630  -2.853  1.00  0.00           C  
ATOM    731  C   SER A 124      16.532  29.714  -2.416  1.00  0.00           C  
ATOM    732  O   SER A 124      17.232  28.733  -2.537  1.00  0.00           O  
ATOM    733  CB  SER A 124      14.168  30.148  -1.754  1.00  0.00           C  
ATOM    734  OG  SER A 124      14.444  29.559  -0.508  1.00  0.00           O  
ATOM    735  H   SER A 124      15.343  27.546  -2.724  1.00  0.00           H  
ATOM    736  HA  SER A 124      14.954  30.220  -3.770  1.00  0.00           H  
ATOM    737  HB2 SER A 124      14.268  31.230  -1.628  1.00  0.00           H  
ATOM    738  HB3 SER A 124      13.123  29.962  -2.032  1.00  0.00           H  
ATOM    739  HG  SER A 124      14.187  28.603  -0.492  1.00  0.00           H  
ATOM    740  N   PRO A 125      17.010  30.904  -1.870  1.00  0.00           N  
ATOM    741  CA  PRO A 125      18.388  30.989  -1.325  1.00  0.00           C  
ATOM    742  C   PRO A 125      18.395  30.757   0.169  1.00  0.00           C  
ATOM    743  O   PRO A 125      19.381  31.056   0.814  1.00  0.00           O  
ATOM    744  CB  PRO A 125      18.925  32.390  -1.708  1.00  0.00           C  
ATOM    745  CG  PRO A 125      17.818  33.071  -2.541  1.00  0.00           C  
ATOM    746  CD  PRO A 125      16.546  32.247  -2.292  1.00  0.00           C  
ATOM    747  HA  PRO A 125      18.980  30.196  -1.805  1.00  0.00           H  
ATOM    748  HB2 PRO A 125      19.124  32.954  -0.792  1.00  0.00           H  
ATOM    749  HB3 PRO A 125      19.875  32.330  -2.251  1.00  0.00           H  
ATOM    750  HG2 PRO A 125      17.677  34.124  -2.267  1.00  0.00           H  
ATOM    751  HG3 PRO A 125      18.075  33.055  -3.607  1.00  0.00           H  
ATOM    752  HD2 PRO A 125      15.927  32.691  -1.511  1.00  0.00           H  
ATOM    753  HD3 PRO A 125      15.944  32.139  -3.194  1.00  0.00           H  
ATOM    754  N   LEU A 126      17.274  30.200   0.737  1.00  0.00           N  
ATOM    755  CA  LEU A 126      17.312  29.679   2.092  1.00  0.00           C  
ATOM    756  C   LEU A 126      18.189  28.450   2.165  1.00  0.00           C  
ATOM    757  O   LEU A 126      17.931  27.478   1.487  1.00  0.00           O  
ATOM    758  CB  LEU A 126      15.934  29.367   2.651  1.00  0.00           C  
ATOM    759  CG  LEU A 126      15.009  30.587   2.744  1.00  0.00           C  
ATOM    760  CD1 LEU A 126      13.646  30.155   3.269  1.00  0.00           C  
ATOM    761  CD2 LEU A 126      15.609  31.682   3.626  1.00  0.00           C  
ATOM    762  H   LEU A 126      16.462  29.902   0.171  1.00  0.00           H  
ATOM    763  HA  LEU A 126      17.785  30.458   2.707  1.00  0.00           H  
ATOM    764  HB2 LEU A 126      15.471  28.595   2.030  1.00  0.00           H  
ATOM    765  HB3 LEU A 126      16.044  28.923   3.645  1.00  0.00           H  
ATOM    766  HG  LEU A 126      14.881  30.995   1.726  1.00  0.00           H  
ATOM    767 HD11 LEU A 126      12.957  30.998   3.341  1.00  0.00           H  
ATOM    768 HD12 LEU A 126      13.199  29.395   2.627  1.00  0.00           H  
ATOM    769 HD13 LEU A 126      13.750  29.723   4.263  1.00  0.00           H  
ATOM    770 HD21 LEU A 126      14.885  32.470   3.831  1.00  0.00           H  
ATOM    771 HD22 LEU A 126      15.929  31.272   4.584  1.00  0.00           H  
ATOM    772 HD23 LEU A 126      16.478  32.145   3.161  1.00  0.00           H  
ATOM    773  N   ILE A 127      19.236  28.519   3.056  1.00  0.00           N  
ATOM    774  CA  ILE A 127      19.949  27.327   3.489  1.00  0.00           C  
ATOM    775  C   ILE A 127      19.507  27.009   4.898  1.00  0.00           C  
ATOM    776  O   ILE A 127      18.973  27.878   5.553  1.00  0.00           O  
ATOM    777  CB  ILE A 127      21.470  27.540   3.361  1.00  0.00           C  
ATOM    778  CG1 ILE A 127      21.821  27.885   1.904  1.00  0.00           C  
ATOM    779  CG2 ILE A 127      22.265  26.347   3.882  1.00  0.00           C  
ATOM    780  CD1 ILE A 127      23.249  28.368   1.713  1.00  0.00           C  
ATOM    781  H   ILE A 127      19.219  29.254   3.776  1.00  0.00           H  
ATOM    782  HA  ILE A 127      19.651  26.498   2.833  1.00  0.00           H  
ATOM    783  HB  ILE A 127      21.716  28.415   3.978  1.00  0.00           H  
ATOM    784 HG12 ILE A 127      21.627  27.007   1.276  1.00  0.00           H  
ATOM    785 HG13 ILE A 127      21.120  28.651   1.546  1.00  0.00           H  
ATOM    786 HG21 ILE A 127      23.340  26.513   3.812  1.00  0.00           H  
ATOM    787 HG22 ILE A 127      22.038  26.147   4.930  1.00  0.00           H  
ATOM    788 HG23 ILE A 127      22.033  25.447   3.312  1.00  0.00           H  
ATOM    789 HD11 ILE A 127      23.444  28.662   0.679  1.00  0.00           H  
ATOM    790 HD12 ILE A 127      23.461  29.231   2.345  1.00  0.00           H  
ATOM    791 HD13 ILE A 127      23.973  27.594   1.969  1.00  0.00           H  
ATOM    792  N   PHE A 128      19.737  25.754   5.405  1.00  0.00           N  
ATOM    793  CA  PHE A 128      19.325  25.427   6.756  1.00  0.00           C  
ATOM    794  C   PHE A 128      20.438  24.729   7.498  1.00  0.00           C  
ATOM    795  O   PHE A 128      20.887  23.682   7.080  1.00  0.00           O  
ATOM    796  CB  PHE A 128      18.028  24.625   6.768  1.00  0.00           C  
ATOM    797  CG  PHE A 128      16.889  25.376   6.152  1.00  0.00           C  
ATOM    798  CD1 PHE A 128      16.307  26.432   6.834  1.00  0.00           C  
ATOM    799  CD2 PHE A 128      16.419  25.067   4.887  1.00  0.00           C  
ATOM    800  CE1 PHE A 128      15.256  27.133   6.285  1.00  0.00           C  
ATOM    801  CE2 PHE A 128      15.371  25.767   4.332  1.00  0.00           C  
ATOM    802  CZ  PHE A 128      14.782  26.794   5.035  1.00  0.00           C  
ATOM    803  H   PHE A 128      20.046  24.972   4.825  1.00  0.00           H  
ATOM    804  HA  PHE A 128      19.143  26.392   7.254  1.00  0.00           H  
ATOM    805  HB2 PHE A 128      18.189  23.683   6.235  1.00  0.00           H  
ATOM    806  HB3 PHE A 128      17.773  24.350   7.796  1.00  0.00           H  
ATOM    807  HD1 PHE A 128      16.702  26.705   7.800  1.00  0.00           H  
ATOM    808  HD2 PHE A 128      16.883  24.270   4.329  1.00  0.00           H  
ATOM    809  HE1 PHE A 128      14.806  27.944   6.831  1.00  0.00           H  
ATOM    810  HE2 PHE A 128      15.023  25.515   3.344  1.00  0.00           H  
ATOM    811  HZ  PHE A 128      13.958  27.338   4.603  1.00  0.00           H  
ATOM    812  N   THR A 129      20.886  25.334   8.652  1.00  0.00           N  
ATOM    813  CA  THR A 129      21.797  24.645   9.538  1.00  0.00           C  
ATOM    814  C   THR A 129      21.085  24.097  10.750  1.00  0.00           C  
ATOM    815  O   THR A 129      20.727  24.858  11.625  1.00  0.00           O  
ATOM    816  CB  THR A 129      22.959  25.554   9.944  1.00  0.00           C  
ATOM    817  CG2 THR A 129      23.972  24.820  10.816  1.00  0.00           C  
ATOM    818  OG1 THR A 129      23.583  26.087   8.786  1.00  0.00           O  
ATOM    819  H   THR A 129      20.320  26.079   9.075  1.00  0.00           H  
ATOM    820  HA  THR A 129      22.214  23.809   8.962  1.00  0.00           H  
ATOM    821  HB  THR A 129      22.540  26.405  10.507  1.00  0.00           H  
ATOM    822  HG1 THR A 129      22.920  26.545   8.202  1.00  0.00           H  
ATOM    823 HG21 THR A 129      24.765  25.490  11.145  1.00  0.00           H  
ATOM    824 HG22 THR A 129      23.499  24.379  11.694  1.00  0.00           H  
ATOM    825 HG23 THR A 129      24.435  24.014  10.249  1.00  0.00           H  
ATOM    826  N   ARG A 130      20.899  22.736  10.792  1.00  0.00           N  
ATOM    827  CA  ARG A 130      20.487  22.072  12.018  1.00  0.00           C  
ATOM    828  C   ARG A 130      21.560  22.174  13.082  1.00  0.00           C  
ATOM    829  O   ARG A 130      22.732  22.102  12.779  1.00  0.00           O  
ATOM    830  CB  ARG A 130      20.148  20.600  11.794  1.00  0.00           C  
ATOM    831  CG  ARG A 130      19.572  19.941  13.055  1.00  0.00           C  
ATOM    832  CD  ARG A 130      19.893  18.468  13.174  1.00  0.00           C  
ATOM    833  NE  ARG A 130      19.342  17.910  14.394  1.00  0.00           N  
ATOM    834  CZ  ARG A 130      20.129  17.957  15.562  1.00  0.00           C  
ATOM    835  NH1 ARG A 130      19.733  17.282  16.723  1.00  0.00           N1+
ATOM    836  NH2 ARG A 130      21.329  18.683  15.522  1.00  0.00           N  
ATOM    837  H   ARG A 130      21.354  22.127  10.115  1.00  0.00           H  
ATOM    838  HA  ARG A 130      19.592  22.602  12.377  1.00  0.00           H  
ATOM    839  HB2 ARG A 130      19.465  20.490  10.945  1.00  0.00           H  
ATOM    840  HB3 ARG A 130      21.070  20.088  11.500  1.00  0.00           H  
ATOM    841  HG2 ARG A 130      19.961  20.441  13.946  1.00  0.00           H  
ATOM    842  HG3 ARG A 130      18.490  20.091  13.110  1.00  0.00           H  
ATOM    843  HD2 ARG A 130      19.539  17.874  12.182  1.00  0.00           H  
ATOM    844  HD3 ARG A 130      20.978  18.311  13.181  1.00  0.00           H  
ATOM    845  HE  ARG A 130      18.693  17.127  14.244  1.00  0.00           H  
ATOM    846 HH11 ARG A 130      18.915  16.689  16.669  1.00  0.00           H  
ATOM    847 HH12 ARG A 130      20.445  16.808  17.246  1.00  0.00           H  
ATOM    848 HH21 ARG A 130      21.267  19.671  15.339  1.00  0.00           H  
ATOM    849 HH22 ARG A 130      22.013  18.525  16.250  1.00  0.00           H  
ATOM    850  N   ILE A 131      21.107  22.285  14.377  1.00  0.00           N  
ATOM    851  CA  ILE A 131      22.014  22.522  15.486  1.00  0.00           C  
ATOM    852  C   ILE A 131      21.539  21.737  16.686  1.00  0.00           C  
ATOM    853  O   ILE A 131      20.360  21.738  16.979  1.00  0.00           O  
ATOM    854  CB  ILE A 131      22.170  24.028  15.789  1.00  0.00           C  
ATOM    855  CG1 ILE A 131      20.838  24.653  16.237  1.00  0.00           C  
ATOM    856  CG2 ILE A 131      22.753  24.759  14.582  1.00  0.00           C  
ATOM    857  CD1 ILE A 131      20.991  26.025  16.868  1.00  0.00           C  
ATOM    858  H   ILE A 131      20.155  22.631  14.534  1.00  0.00           H  
ATOM    859  HA  ILE A 131      22.991  22.122  15.178  1.00  0.00           H  
ATOM    860  HB  ILE A 131      22.875  24.117  16.633  1.00  0.00           H  
ATOM    861 HG12 ILE A 131      20.159  24.697  15.379  1.00  0.00           H  
ATOM    862 HG13 ILE A 131      20.362  23.972  16.949  1.00  0.00           H  
ATOM    863 HG21 ILE A 131      22.947  25.810  14.794  1.00  0.00           H  
ATOM    864 HG22 ILE A 131      23.689  24.304  14.259  1.00  0.00           H  
ATOM    865 HG23 ILE A 131      22.059  24.712  13.742  1.00  0.00           H  
ATOM    866 HD11 ILE A 131      20.035  26.431  17.209  1.00  0.00           H  
ATOM    867 HD12 ILE A 131      21.653  25.985  17.736  1.00  0.00           H  
ATOM    868 HD13 ILE A 131      21.417  26.748  16.171  1.00  0.00           H  
ATOM    869  N   SER A 132      22.465  21.022  17.423  1.00  0.00           N  
ATOM    870  CA  SER A 132      22.005  20.070  18.417  1.00  0.00           C  
ATOM    871  C   SER A 132      21.547  20.763  19.672  1.00  0.00           C  
ATOM    872  O   SER A 132      20.844  20.145  20.443  1.00  0.00           O  
ATOM    873  CB  SER A 132      23.074  19.030  18.732  1.00  0.00           C  
ATOM    874  OG  SER A 132      23.439  18.304  17.578  1.00  0.00           O  
ATOM    875  H   SER A 132      23.394  20.827  17.042  1.00  0.00           H  
ATOM    876  HA  SER A 132      21.129  19.569  17.979  1.00  0.00           H  
ATOM    877  HB2 SER A 132      23.963  19.532  19.136  1.00  0.00           H  
ATOM    878  HB3 SER A 132      22.707  18.330  19.495  1.00  0.00           H  
ATOM    879  HG  SER A 132      24.156  17.670  17.757  1.00  0.00           H  
ATOM    880  N   GLN A 133      21.975  22.052  19.886  1.00  0.00           N  
ATOM    881  CA  GLN A 133      21.501  22.857  21.002  1.00  0.00           C  
ATOM    882  C   GLN A 133      21.553  24.317  20.641  1.00  0.00           C  
ATOM    883  O   GLN A 133      22.194  24.697  19.685  1.00  0.00           O  
ATOM    884  CB  GLN A 133      22.285  22.607  22.308  1.00  0.00           C  
ATOM    885  CG  GLN A 133      21.667  21.526  23.189  1.00  0.00           C  
ATOM    886  CD  GLN A 133      20.203  21.804  23.410  1.00  0.00           C  
ATOM    887  NE2 GLN A 133      19.342  21.079  22.636  1.00  0.00           N  
ATOM    888  OE1 GLN A 133      19.857  22.671  24.189  1.00  0.00           O  
ATOM    889  H   GLN A 133      22.387  22.610  19.120  1.00  0.00           H  
ATOM    890  HA  GLN A 133      20.444  22.593  21.151  1.00  0.00           H  
ATOM    891  HB2 GLN A 133      23.328  22.378  22.065  1.00  0.00           H  
ATOM    892  HB3 GLN A 133      22.312  23.543  22.880  1.00  0.00           H  
ATOM    893  HG2 GLN A 133      21.778  20.548  22.711  1.00  0.00           H  
ATOM    894  HG3 GLN A 133      22.173  21.463  24.157  1.00  0.00           H  
ATOM    895 HE21 GLN A 133      19.716  20.589  21.834  1.00  0.00           H  
ATOM    896 HE22 GLN A 133      18.375  21.369  22.536  1.00  0.00           H  
ATOM    897  N   GLY A 134      20.877  25.176  21.474  1.00  0.00           N  
ATOM    898  CA  GLY A 134      20.894  26.600  21.247  1.00  0.00           C  
ATOM    899  C   GLY A 134      19.525  27.136  20.970  1.00  0.00           C  
ATOM    900  O   GLY A 134      18.548  26.417  21.029  1.00  0.00           O  
ATOM    901  H   GLY A 134      20.236  24.830  22.192  1.00  0.00           H  
ATOM    902  HA2 GLY A 134      21.338  27.099  22.115  1.00  0.00           H  
ATOM    903  HA3 GLY A 134      21.545  26.782  20.385  1.00  0.00           H  
ATOM    904  N   GLU A 135      19.433  28.473  20.628  1.00  0.00           N  
ATOM    905  CA  GLU A 135      18.260  28.951  19.920  1.00  0.00           C  
ATOM    906  C   GLU A 135      18.395  28.559  18.470  1.00  0.00           C  
ATOM    907  O   GLU A 135      19.458  28.722  17.915  1.00  0.00           O  
ATOM    908  CB  GLU A 135      18.024  30.481  20.046  1.00  0.00           C  
ATOM    909  CG  GLU A 135      16.781  30.836  20.864  1.00  0.00           C  
ATOM    910  CD  GLU A 135      15.531  30.238  20.259  1.00  0.00           C  
ATOM    911  OE1 GLU A 135      14.614  30.995  19.962  1.00  0.00           O  
ATOM    912  OE2 GLU A 135      15.521  29.021  20.112  1.00  0.00           O1-
ATOM    913  H   GLU A 135      20.279  28.988  20.378  1.00  0.00           H  
ATOM    914  HA  GLU A 135      17.397  28.416  20.350  1.00  0.00           H  
ATOM    915  HB2 GLU A 135      18.916  30.955  20.473  1.00  0.00           H  
ATOM    916  HB3 GLU A 135      17.912  30.901  19.037  1.00  0.00           H  
ATOM    917  HG2 GLU A 135      16.887  30.467  21.890  1.00  0.00           H  
ATOM    918  HG3 GLU A 135      16.650  31.923  20.930  1.00  0.00           H  
ATOM    919  N   ALA A 136      17.279  28.074  17.844  1.00  0.00           N  
ATOM    920  CA  ALA A 136      17.186  28.123  16.399  1.00  0.00           C  
ATOM    921  C   ALA A 136      16.683  29.471  15.959  1.00  0.00           C  
ATOM    922  O   ALA A 136      16.283  30.289  16.759  1.00  0.00           O  
ATOM    923  CB  ALA A 136      16.266  27.037  15.886  1.00  0.00           C  
ATOM    924  H   ALA A 136      16.374  28.125  18.318  1.00  0.00           H  
ATOM    925  HA  ALA A 136      18.206  28.003  16.001  1.00  0.00           H  
ATOM    926  HB1 ALA A 136      16.191  27.052  14.802  1.00  0.00           H  
ATOM    927  HB2 ALA A 136      16.607  26.053  16.188  1.00  0.00           H  
ATOM    928  HB3 ALA A 136      15.264  27.170  16.294  1.00  0.00           H  
ATOM    929  N   ASP A 137      16.638  29.707  14.598  1.00  0.00           N  
ATOM    930  CA  ASP A 137      15.570  30.523  14.031  1.00  0.00           C  
ATOM    931  C   ASP A 137      14.312  29.703  14.029  1.00  0.00           C  
ATOM    932  O   ASP A 137      13.202  30.205  14.424  1.00  0.00           O  
ATOM    933  CB  ASP A 137      15.944  30.971  12.625  1.00  0.00           C  
ATOM    934  CG  ASP A 137      17.240  31.755  12.614  1.00  0.00           C  
ATOM    935  OD1 ASP A 137      17.141  32.976  12.662  1.00  0.00           O  
ATOM    936  OD2 ASP A 137      18.284  31.116  12.555  1.00  0.00           O1-
ATOM    937  H   ASP A 137      16.926  28.945  13.954  1.00  0.00           H  
ATOM    938  HA  ASP A 137      15.446  31.394  14.689  1.00  0.00           H  
ATOM    939  HB2 ASP A 137      16.062  30.088  11.986  1.00  0.00           H  
ATOM    940  HB3 ASP A 137      15.144  31.584  12.190  1.00  0.00           H  
ATOM    941  N   ILE A 138      14.409  28.435  13.570  1.00  0.00           N  
ATOM    942  CA  ILE A 138      13.289  27.515  13.452  1.00  0.00           C  
ATOM    943  C   ILE A 138      13.495  26.314  14.342  1.00  0.00           C  
ATOM    944  O   ILE A 138      14.064  25.327  13.930  1.00  0.00           O  
ATOM    945  CB  ILE A 138      13.039  27.119  11.989  1.00  0.00           C  
ATOM    946  CG1 ILE A 138      12.895  28.383  11.132  1.00  0.00           C  
ATOM    947  CG2 ILE A 138      11.823  26.211  11.888  1.00  0.00           C  
ATOM    948  CD1 ILE A 138      12.910  28.152   9.632  1.00  0.00           C  
ATOM    949  H   ILE A 138      15.277  28.052  13.193  1.00  0.00           H  
ATOM    950  HA  ILE A 138      12.404  28.057  13.814  1.00  0.00           H  
ATOM    951  HB  ILE A 138      13.929  26.572  11.650  1.00  0.00           H  
ATOM    952 HG12 ILE A 138      11.972  28.892  11.434  1.00  0.00           H  
ATOM    953 HG13 ILE A 138      13.696  29.085  11.399  1.00  0.00           H  
ATOM    954 HG21 ILE A 138      11.632  25.889  10.863  1.00  0.00           H  
ATOM    955 HG22 ILE A 138      11.942  25.321  12.509  1.00  0.00           H  
ATOM    956 HG23 ILE A 138      10.931  26.728  12.243  1.00  0.00           H  
ATOM    957 HD11 ILE A 138      12.758  29.081   9.081  1.00  0.00           H  
ATOM    958 HD12 ILE A 138      13.868  27.741   9.310  1.00  0.00           H  
ATOM    959 HD13 ILE A 138      12.129  27.458   9.322  1.00  0.00           H  
ATOM    960  N   ASN A 139      13.043  26.395  15.635  1.00  0.00           N  
ATOM    961  CA  ASN A 139      12.916  25.209  16.455  1.00  0.00           C  
ATOM    962  C   ASN A 139      11.824  24.312  15.938  1.00  0.00           C  
ATOM    963  O   ASN A 139      10.895  24.783  15.321  1.00  0.00           O  
ATOM    964  CB  ASN A 139      12.647  25.537  17.908  1.00  0.00           C  
ATOM    965  CG  ASN A 139      13.720  26.378  18.522  1.00  0.00           C  
ATOM    966  ND2 ASN A 139      13.312  27.400  19.326  1.00  0.00           N  
ATOM    967  OD1 ASN A 139      14.891  26.134  18.317  1.00  0.00           O  
ATOM    968  H   ASN A 139      12.526  27.213  15.978  1.00  0.00           H  
ATOM    969  HA  ASN A 139      13.873  24.676  16.390  1.00  0.00           H  
ATOM    970  HB2 ASN A 139      11.683  26.044  17.991  1.00  0.00           H  
ATOM    971  HB3 ASN A 139      12.566  24.606  18.468  1.00  0.00           H  
ATOM    972 HD21 ASN A 139      13.996  28.082  19.622  1.00  0.00           H  
ATOM    973 HD22 ASN A 139      12.351  27.729  19.295  1.00  0.00           H  
ATOM    974  N   ILE A 140      11.959  22.987  16.266  1.00  0.00           N  
ATOM    975  CA  ILE A 140      10.896  22.003  16.126  1.00  0.00           C  
ATOM    976  C   ILE A 140      10.508  21.499  17.497  1.00  0.00           C  
ATOM    977  O   ILE A 140      11.184  20.669  18.068  1.00  0.00           O  
ATOM    978  CB  ILE A 140      11.305  20.819  15.236  1.00  0.00           C  
ATOM    979  CG1 ILE A 140      11.740  21.247  13.827  1.00  0.00           C  
ATOM    980  CG2 ILE A 140      10.204  19.764  15.174  1.00  0.00           C  
ATOM    981  CD1 ILE A 140      13.015  22.069  13.782  1.00  0.00           C  
ATOM    982  H   ILE A 140      12.775  22.678  16.793  1.00  0.00           H  
ATOM    983  HA  ILE A 140      10.038  22.518  15.675  1.00  0.00           H  
ATOM    984  HB  ILE A 140      12.174  20.371  15.734  1.00  0.00           H  
ATOM    985 HG12 ILE A 140      11.866  20.344  13.216  1.00  0.00           H  
ATOM    986 HG13 ILE A 140      10.915  21.800  13.363  1.00  0.00           H  
ATOM    987 HG21 ILE A 140      10.528  18.877  14.626  1.00  0.00           H  
ATOM    988 HG22 ILE A 140       9.904  19.443  16.174  1.00  0.00           H  
ATOM    989 HG23 ILE A 140       9.319  20.155  14.674  1.00  0.00           H  
ATOM    990 HD11 ILE A 140      13.366  22.218  12.761  1.00  0.00           H  
ATOM    991 HD12 ILE A 140      12.875  23.057  14.218  1.00  0.00           H  
ATOM    992 HD13 ILE A 140      13.815  21.583  14.340  1.00  0.00           H  
ATOM    993  N   ALA A 141       9.373  22.027  18.056  1.00  0.00           N  
ATOM    994  CA  ALA A 141       8.814  21.468  19.274  1.00  0.00           C  
ATOM    995  C   ALA A 141       7.519  20.762  18.985  1.00  0.00           C  
ATOM    996  O   ALA A 141       6.750  21.221  18.170  1.00  0.00           O  
ATOM    997  CB  ALA A 141       8.597  22.532  20.326  1.00  0.00           C  
ATOM    998  H   ALA A 141       8.755  22.617  17.489  1.00  0.00           H  
ATOM    999  HA  ALA A 141       9.538  20.725  19.640  1.00  0.00           H  
ATOM   1000  HB1 ALA A 141       8.285  22.092  21.273  1.00  0.00           H  
ATOM   1001  HB2 ALA A 141       9.501  23.112  20.493  1.00  0.00           H  
ATOM   1002  HB3 ALA A 141       7.816  23.218  20.002  1.00  0.00           H  
ATOM   1003  N   PHE A 142       7.253  19.637  19.728  1.00  0.00           N  
ATOM   1004  CA  PHE A 142       5.903  19.135  19.898  1.00  0.00           C  
ATOM   1005  C   PHE A 142       5.270  19.765  21.120  1.00  0.00           C  
ATOM   1006  O   PHE A 142       5.782  19.636  22.211  1.00  0.00           O  
ATOM   1007  CB  PHE A 142       5.894  17.607  19.927  1.00  0.00           C  
ATOM   1008  CG  PHE A 142       6.114  17.038  18.563  1.00  0.00           C  
ATOM   1009  CD1 PHE A 142       7.382  16.979  18.009  1.00  0.00           C  
ATOM   1010  CD2 PHE A 142       5.028  16.673  17.785  1.00  0.00           C  
ATOM   1011  CE1 PHE A 142       7.558  16.573  16.703  1.00  0.00           C  
ATOM   1012  CE2 PHE A 142       5.206  16.250  16.487  1.00  0.00           C  
ATOM   1013  CZ  PHE A 142       6.468  16.214  15.939  1.00  0.00           C  
ATOM   1014  H   PHE A 142       7.869  19.402  20.516  1.00  0.00           H  
ATOM   1015  HA  PHE A 142       5.331  19.462  19.019  1.00  0.00           H  
ATOM   1016  HB2 PHE A 142       6.673  17.251  20.606  1.00  0.00           H  
ATOM   1017  HB3 PHE A 142       4.942  17.248  20.324  1.00  0.00           H  
ATOM   1018  HD1 PHE A 142       8.236  17.272  18.595  1.00  0.00           H  
ATOM   1019  HD2 PHE A 142       4.034  16.776  18.184  1.00  0.00           H  
ATOM   1020  HE1 PHE A 142       8.547  16.546  16.278  1.00  0.00           H  
ATOM   1021  HE2 PHE A 142       4.351  15.952  15.908  1.00  0.00           H  
ATOM   1022  HZ  PHE A 142       6.600  15.911  14.915  1.00  0.00           H  
ATOM   1023  N   TYR A 143       4.109  20.482  20.913  1.00  0.00           N  
ATOM   1024  CA  TYR A 143       3.379  21.089  22.011  1.00  0.00           C  
ATOM   1025  C   TYR A 143       1.916  20.762  21.897  1.00  0.00           C  
ATOM   1026  O   TYR A 143       1.499  20.081  20.988  1.00  0.00           O  
ATOM   1027  CB  TYR A 143       3.607  22.606  22.037  1.00  0.00           C  
ATOM   1028  CG  TYR A 143       5.002  23.038  22.379  1.00  0.00           C  
ATOM   1029  CD1 TYR A 143       5.695  22.470  23.437  1.00  0.00           C  
ATOM   1030  CD2 TYR A 143       5.608  24.076  21.687  1.00  0.00           C  
ATOM   1031  CE1 TYR A 143       6.957  22.899  23.776  1.00  0.00           C  
ATOM   1032  CE2 TYR A 143       6.867  24.516  22.018  1.00  0.00           C  
ATOM   1033  CZ  TYR A 143       7.574  23.929  23.066  1.00  0.00           C  
ATOM   1034  OH  TYR A 143       8.853  24.364  23.362  1.00  0.00           O  
ATOM   1035  H   TYR A 143       3.519  20.259  20.098  1.00  0.00           H  
ATOM   1036  HA  TYR A 143       3.758  20.633  22.934  1.00  0.00           H  
ATOM   1037  HB2 TYR A 143       3.330  23.006  21.054  1.00  0.00           H  
ATOM   1038  HB3 TYR A 143       2.910  23.066  22.744  1.00  0.00           H  
ATOM   1039  HD1 TYR A 143       5.241  21.673  24.000  1.00  0.00           H  
ATOM   1040  HD2 TYR A 143       5.077  24.562  20.890  1.00  0.00           H  
ATOM   1041  HE1 TYR A 143       7.485  22.433  24.588  1.00  0.00           H  
ATOM   1042  HE2 TYR A 143       7.332  25.305  21.455  1.00  0.00           H  
ATOM   1043  HH  TYR A 143       9.170  23.934  24.180  1.00  0.00           H  
ATOM   1044  N   GLN A 144       1.059  21.262  22.848  1.00  0.00           N  
ATOM   1045  CA  GLN A 144      -0.334  20.860  22.893  1.00  0.00           C  
ATOM   1046  C   GLN A 144      -1.022  21.738  23.905  1.00  0.00           C  
ATOM   1047  O   GLN A 144      -0.410  22.015  24.916  1.00  0.00           O  
ATOM   1048  CB  GLN A 144      -0.459  19.376  23.230  1.00  0.00           C  
ATOM   1049  CG  GLN A 144       0.318  18.996  24.480  1.00  0.00           C  
ATOM   1050  CD  GLN A 144       0.255  17.524  24.766  1.00  0.00           C  
ATOM   1051  NE2 GLN A 144       0.202  17.133  26.071  1.00  0.00           N  
ATOM   1052  OE1 GLN A 144       0.279  16.741  23.838  1.00  0.00           O  
ATOM   1053  H   GLN A 144       1.404  21.672  23.725  1.00  0.00           H  
ATOM   1054  HA  GLN A 144      -0.757  21.042  21.903  1.00  0.00           H  
ATOM   1055  HB2 GLN A 144      -1.513  19.098  23.345  1.00  0.00           H  
ATOM   1056  HB3 GLN A 144      -0.082  18.783  22.388  1.00  0.00           H  
ATOM   1057  HG2 GLN A 144       1.367  19.284  24.360  1.00  0.00           H  
ATOM   1058  HG3 GLN A 144      -0.053  19.564  25.338  1.00  0.00           H  
ATOM   1059 HE21 GLN A 144       0.225  17.774  26.838  1.00  0.00           H  
ATOM   1060 HE22 GLN A 144       0.200  16.166  26.311  1.00  0.00           H  
ATOM   1061  N   ARG A 145      -2.306  22.158  23.645  1.00  0.00           N  
ATOM   1062  CA  ARG A 145      -2.995  23.131  24.495  1.00  0.00           C  
ATOM   1063  C   ARG A 145      -2.394  24.507  24.288  1.00  0.00           C  
ATOM   1064  O   ARG A 145      -1.680  24.742  23.334  1.00  0.00           O  
ATOM   1065  CB  ARG A 145      -3.026  22.695  25.980  1.00  0.00           C  
ATOM   1066  CG  ARG A 145      -2.981  21.177  26.192  1.00  0.00           C  
ATOM   1067  CD  ARG A 145      -3.972  20.386  25.336  1.00  0.00           C  
ATOM   1068  NE  ARG A 145      -5.301  20.269  25.914  1.00  0.00           N  
ATOM   1069  CZ  ARG A 145      -5.971  19.025  25.990  1.00  0.00           C  
ATOM   1070  NH1 ARG A 145      -7.322  19.013  26.350  1.00  0.00           N1+
ATOM   1071  NH2 ARG A 145      -5.299  17.817  25.781  1.00  0.00           N  
ATOM   1072  H   ARG A 145      -2.781  21.983  22.747  1.00  0.00           H  
ATOM   1073  HA  ARG A 145      -4.033  23.185  24.134  1.00  0.00           H  
ATOM   1074  HB2 ARG A 145      -2.161  23.146  26.485  1.00  0.00           H  
ATOM   1075  HB3 ARG A 145      -3.910  23.118  26.472  1.00  0.00           H  
ATOM   1076  HG2 ARG A 145      -1.963  20.834  25.968  1.00  0.00           H  
ATOM   1077  HG3 ARG A 145      -3.131  20.928  27.251  1.00  0.00           H  
ATOM   1078  HD2 ARG A 145      -4.076  20.856  24.358  1.00  0.00           H  
ATOM   1079  HD3 ARG A 145      -3.594  19.380  25.141  1.00  0.00           H  
ATOM   1080  HE  ARG A 145      -5.458  20.933  26.665  1.00  0.00           H  
ATOM   1081 HH11 ARG A 145      -7.847  19.839  26.138  1.00  0.00           H  
ATOM   1082 HH12 ARG A 145      -7.859  18.212  26.084  1.00  0.00           H  
ATOM   1083 HH21 ARG A 145      -4.597  17.758  25.052  1.00  0.00           H  
ATOM   1084 HH22 ARG A 145      -5.856  16.986  25.738  1.00  0.00           H  
ATOM   1085  N   ASP A 146      -2.654  25.530  25.186  1.00  0.00           N  
ATOM   1086  CA  ASP A 146      -1.769  26.681  25.167  1.00  0.00           C  
ATOM   1087  C   ASP A 146      -0.483  26.315  25.862  1.00  0.00           C  
ATOM   1088  O   ASP A 146      -0.526  25.658  26.875  1.00  0.00           O  
ATOM   1089  CB  ASP A 146      -2.410  27.954  25.709  1.00  0.00           C  
ATOM   1090  CG  ASP A 146      -3.296  28.567  24.645  1.00  0.00           C  
ATOM   1091  OD1 ASP A 146      -2.756  28.786  23.567  1.00  0.00           O  
ATOM   1092  OD2 ASP A 146      -4.463  28.789  24.941  1.00  0.00           O1-
ATOM   1093  H   ASP A 146      -3.027  25.314  26.114  1.00  0.00           H  
ATOM   1094  HA  ASP A 146      -1.536  26.848  24.100  1.00  0.00           H  
ATOM   1095  HB2 ASP A 146      -2.987  27.744  26.614  1.00  0.00           H  
ATOM   1096  HB3 ASP A 146      -1.627  28.671  25.978  1.00  0.00           H  
ATOM   1097  N   HIS A 147       0.680  26.738  25.278  1.00  0.00           N  
ATOM   1098  CA  HIS A 147       1.921  26.004  25.499  1.00  0.00           C  
ATOM   1099  C   HIS A 147       3.110  26.920  25.540  1.00  0.00           C  
ATOM   1100  O   HIS A 147       4.230  26.457  25.623  1.00  0.00           O  
ATOM   1101  CB  HIS A 147       2.093  24.963  24.397  1.00  0.00           C  
ATOM   1102  CG  HIS A 147       2.009  25.595  23.048  1.00  0.00           C  
ATOM   1103  CD2 HIS A 147       3.032  26.082  22.261  1.00  0.00           C  
ATOM   1104  ND1 HIS A 147       0.821  25.897  22.405  1.00  0.00           N  
ATOM   1105  CE1 HIS A 147       1.150  26.517  21.229  1.00  0.00           C  
ATOM   1106  NE2 HIS A 147       2.478  26.618  21.135  1.00  0.00           N  
ATOM   1107  H   HIS A 147       0.659  27.214  24.372  1.00  0.00           H  
ATOM   1108  HA  HIS A 147       1.838  25.515  26.478  1.00  0.00           H  
ATOM   1109  HB2 HIS A 147       3.057  24.454  24.516  1.00  0.00           H  
ATOM   1110  HB3 HIS A 147       1.306  24.203  24.479  1.00  0.00           H  
ATOM   1111  HD1 HIS A 147      -0.096  25.522  22.697  1.00  0.00           H  
ATOM   1112  HD2 HIS A 147       4.085  26.039  22.474  1.00  0.00           H  
ATOM   1113  HE1 HIS A 147       0.445  26.919  20.515  1.00  0.00           H  
ATOM   1114  N   GLY A 148       2.907  28.279  25.475  1.00  0.00           N  
ATOM   1115  CA  GLY A 148       4.032  29.182  25.586  1.00  0.00           C  
ATOM   1116  C   GLY A 148       3.931  30.301  24.603  1.00  0.00           C  
ATOM   1117  O   GLY A 148       4.075  31.454  24.957  1.00  0.00           O  
ATOM   1118  H   GLY A 148       1.953  28.692  25.454  1.00  0.00           H  
ATOM   1119  HA2 GLY A 148       4.074  29.580  26.603  1.00  0.00           H  
ATOM   1120  HA3 GLY A 148       4.947  28.608  25.420  1.00  0.00           H  
ATOM   1121  N   ASP A 149       3.668  29.999  23.284  1.00  0.00           N  
ATOM   1122  CA  ASP A 149       3.285  31.077  22.384  1.00  0.00           C  
ATOM   1123  C   ASP A 149       1.801  31.329  22.490  1.00  0.00           C  
ATOM   1124  O   ASP A 149       1.423  32.477  22.516  1.00  0.00           O  
ATOM   1125  CB  ASP A 149       3.746  30.855  20.946  1.00  0.00           C  
ATOM   1126  CG  ASP A 149       3.323  29.508  20.413  1.00  0.00           C  
ATOM   1127  OD1 ASP A 149       2.130  29.232  20.326  1.00  0.00           O  
ATOM   1128  OD2 ASP A 149       4.293  28.714  20.079  1.00  0.00           O1-
ATOM   1129  H   ASP A 149       3.416  29.050  22.992  1.00  0.00           H  
ATOM   1130  HA  ASP A 149       3.778  31.981  22.793  1.00  0.00           H  
ATOM   1131  HB2 ASP A 149       3.346  31.645  20.302  1.00  0.00           H  
ATOM   1132  HB3 ASP A 149       4.839  30.910  20.892  1.00  0.00           H  
ATOM   1133  N   ASN A 150       0.949  30.263  22.559  1.00  0.00           N  
ATOM   1134  CA  ASN A 150      -0.480  30.471  22.756  1.00  0.00           C  
ATOM   1135  C   ASN A 150      -1.129  31.010  21.501  1.00  0.00           C  
ATOM   1136  O   ASN A 150      -2.183  31.605  21.582  1.00  0.00           O  
ATOM   1137  CB  ASN A 150      -0.750  31.368  23.957  1.00  0.00           C  
ATOM   1138  CG  ASN A 150      -0.229  30.775  25.241  1.00  0.00           C  
ATOM   1139  ND2 ASN A 150      -0.120  31.606  26.315  1.00  0.00           N  
ATOM   1140  OD1 ASN A 150       0.052  29.594  25.292  1.00  0.00           O  
ATOM   1141  H   ASN A 150       1.250  29.311  22.311  1.00  0.00           H  
ATOM   1142  HA  ASN A 150      -0.936  29.490  22.970  1.00  0.00           H  
ATOM   1143  HB2 ASN A 150      -0.277  32.338  23.779  1.00  0.00           H  
ATOM   1144  HB3 ASN A 150      -1.826  31.552  24.037  1.00  0.00           H  
ATOM   1145 HD21 ASN A 150       0.223  31.269  27.188  1.00  0.00           H  
ATOM   1146 HD22 ASN A 150      -0.339  32.581  26.280  1.00  0.00           H  
ATOM   1147  N   SER A 151      -0.533  30.722  20.284  1.00  0.00           N  
ATOM   1148  CA  SER A 151      -1.395  30.281  19.186  1.00  0.00           C  
ATOM   1149  C   SER A 151      -1.798  28.877  19.538  1.00  0.00           C  
ATOM   1150  O   SER A 151      -0.957  28.007  19.489  1.00  0.00           O  
ATOM   1151  CB  SER A 151      -0.689  30.355  17.838  1.00  0.00           C  
ATOM   1152  OG  SER A 151      -1.383  29.720  16.785  1.00  0.00           O  
ATOM   1153  H   SER A 151       0.340  30.167  20.302  1.00  0.00           H  
ATOM   1154  HA  SER A 151      -2.274  30.933  19.177  1.00  0.00           H  
ATOM   1155  HB2 SER A 151      -0.465  31.391  17.554  1.00  0.00           H  
ATOM   1156  HB3 SER A 151       0.270  29.838  17.922  1.00  0.00           H  
ATOM   1157  HG  SER A 151      -2.244  30.144  16.617  1.00  0.00           H  
ATOM   1158  N   PRO A 152      -3.088  28.634  19.991  1.00  0.00           N  
ATOM   1159  CA  PRO A 152      -3.390  27.434  20.815  1.00  0.00           C  
ATOM   1160  C   PRO A 152      -3.241  26.180  20.001  1.00  0.00           C  
ATOM   1161  O   PRO A 152      -3.739  26.098  18.896  1.00  0.00           O  
ATOM   1162  CB  PRO A 152      -4.841  27.611  21.326  1.00  0.00           C  
ATOM   1163  CG  PRO A 152      -5.377  28.908  20.683  1.00  0.00           C  
ATOM   1164  CD  PRO A 152      -4.140  29.673  20.181  1.00  0.00           C  
ATOM   1165  HA  PRO A 152      -2.679  27.413  21.648  1.00  0.00           H  
ATOM   1166  HB2 PRO A 152      -5.446  26.738  21.053  1.00  0.00           H  
ATOM   1167  HB3 PRO A 152      -4.862  27.679  22.421  1.00  0.00           H  
ATOM   1168  HG2 PRO A 152      -6.039  28.670  19.843  1.00  0.00           H  
ATOM   1169  HG3 PRO A 152      -5.967  29.503  21.391  1.00  0.00           H  
ATOM   1170  HD2 PRO A 152      -4.331  30.200  19.244  1.00  0.00           H  
ATOM   1171  HD3 PRO A 152      -3.793  30.395  20.923  1.00  0.00           H  
ATOM   1172  N   PHE A 153      -2.550  25.140  20.593  1.00  0.00           N  
ATOM   1173  CA  PHE A 153      -2.787  23.775  20.174  1.00  0.00           C  
ATOM   1174  C   PHE A 153      -3.988  23.251  20.931  1.00  0.00           C  
ATOM   1175  O   PHE A 153      -4.809  24.034  21.377  1.00  0.00           O  
ATOM   1176  CB  PHE A 153      -1.513  22.944  20.336  1.00  0.00           C  
ATOM   1177  CG  PHE A 153      -0.419  23.334  19.388  1.00  0.00           C  
ATOM   1178  CD1 PHE A 153      -0.469  24.511  18.659  1.00  0.00           C  
ATOM   1179  CD2 PHE A 153       0.668  22.495  19.205  1.00  0.00           C  
ATOM   1180  CE1 PHE A 153       0.492  24.799  17.721  1.00  0.00           C  
ATOM   1181  CE2 PHE A 153       1.624  22.780  18.257  1.00  0.00           C  
ATOM   1182  CZ  PHE A 153       1.526  23.921  17.497  1.00  0.00           C  
ATOM   1183  H   PHE A 153      -2.311  25.162  21.588  1.00  0.00           H  
ATOM   1184  HA  PHE A 153      -3.058  23.812  19.112  1.00  0.00           H  
ATOM   1185  HB2 PHE A 153      -1.153  23.058  21.361  1.00  0.00           H  
ATOM   1186  HB3 PHE A 153      -1.745  21.888  20.181  1.00  0.00           H  
ATOM   1187  HD1 PHE A 153      -1.263  25.211  18.837  1.00  0.00           H  
ATOM   1188  HD2 PHE A 153       0.782  21.637  19.841  1.00  0.00           H  
ATOM   1189  HE1 PHE A 153       0.464  25.739  17.198  1.00  0.00           H  
ATOM   1190  HE2 PHE A 153       2.450  22.109  18.098  1.00  0.00           H  
ATOM   1191  HZ  PHE A 153       2.249  24.120  16.725  1.00  0.00           H  
ATOM   1192  N   ASP A 154      -4.206  21.894  21.079  1.00  0.00           N  
ATOM   1193  CA  ASP A 154      -5.563  21.505  21.432  1.00  0.00           C  
ATOM   1194  C   ASP A 154      -5.656  20.105  21.963  1.00  0.00           C  
ATOM   1195  O   ASP A 154      -6.258  19.908  22.992  1.00  0.00           O  
ATOM   1196  CB  ASP A 154      -6.520  21.704  20.257  1.00  0.00           C  
ATOM   1197  CG  ASP A 154      -6.175  20.762  19.114  1.00  0.00           C  
ATOM   1198  OD1 ASP A 154      -4.945  20.832  18.685  1.00  0.00           O  
ATOM   1199  OD2 ASP A 154      -7.057  20.025  18.664  1.00  0.00           O1-
ATOM   1200  H   ASP A 154      -3.731  21.203  20.468  1.00  0.00           H  
ATOM   1201  HA  ASP A 154      -5.848  22.188  22.255  1.00  0.00           H  
ATOM   1202  HB2 ASP A 154      -7.552  21.518  20.570  1.00  0.00           H  
ATOM   1203  HB3 ASP A 154      -6.458  22.740  19.913  1.00  0.00           H  
ATOM   1204  N   GLY A 155      -5.127  19.086  21.213  1.00  0.00           N  
ATOM   1205  CA  GLY A 155      -5.540  17.731  21.454  1.00  0.00           C  
ATOM   1206  C   GLY A 155      -5.341  16.925  20.218  1.00  0.00           C  
ATOM   1207  O   GLY A 155      -5.043  17.536  19.127  1.00  0.00           O  
ATOM   1208  H   GLY A 155      -4.740  19.243  20.261  1.00  0.00           H  
ATOM   1209  HA2 GLY A 155      -4.957  17.343  22.287  1.00  0.00           H  
ATOM   1210  HA3 GLY A 155      -6.590  17.733  21.748  1.00  0.00           H  
ATOM   1211  N   PRO A 156      -5.482  15.549  20.251  1.00  0.00           N  
ATOM   1212  CA  PRO A 156      -5.361  14.737  19.017  1.00  0.00           C  
ATOM   1213  C   PRO A 156      -6.218  15.296  17.912  1.00  0.00           C  
ATOM   1214  O   PRO A 156      -7.401  15.046  17.898  1.00  0.00           O  
ATOM   1215  CB  PRO A 156      -5.733  13.278  19.393  1.00  0.00           C  
ATOM   1216  CG  PRO A 156      -6.015  13.288  20.910  1.00  0.00           C  
ATOM   1217  CD  PRO A 156      -6.199  14.766  21.281  1.00  0.00           C  
ATOM   1218  HA  PRO A 156      -4.309  14.795  18.699  1.00  0.00           H  
ATOM   1219  HB2 PRO A 156      -6.628  12.989  18.836  1.00  0.00           H  
ATOM   1220  HB3 PRO A 156      -4.940  12.572  19.122  1.00  0.00           H  
ATOM   1221  HG2 PRO A 156      -6.898  12.691  21.168  1.00  0.00           H  
ATOM   1222  HG3 PRO A 156      -5.173  12.858  21.463  1.00  0.00           H  
ATOM   1223  HD2 PRO A 156      -7.255  15.057  21.258  1.00  0.00           H  
ATOM   1224  HD3 PRO A 156      -5.809  15.001  22.278  1.00  0.00           H  
ATOM   1225  N   ASN A 157      -5.557  16.090  16.976  1.00  0.00           N  
ATOM   1226  CA  ASN A 157      -6.160  16.590  15.746  1.00  0.00           C  
ATOM   1227  C   ASN A 157      -6.280  18.092  15.835  1.00  0.00           C  
ATOM   1228  O   ASN A 157      -5.171  18.745  15.907  1.00  0.00           O  
ATOM   1229  CB  ASN A 157      -7.432  15.870  15.319  1.00  0.00           C  
ATOM   1230  CG  ASN A 157      -7.161  14.462  14.843  1.00  0.00           C  
ATOM   1231  ND2 ASN A 157      -7.555  13.430  15.640  1.00  0.00           N  
ATOM   1232  OD1 ASN A 157      -6.608  14.311  13.776  1.00  0.00           O  
ATOM   1233  H   ASN A 157      -4.797  16.744  17.303  1.00  0.00           H  
ATOM   1234  HA  ASN A 157      -5.415  16.391  14.962  1.00  0.00           H  
ATOM   1235  HB2 ASN A 157      -8.141  15.852  16.152  1.00  0.00           H  
ATOM   1236  HB3 ASN A 157      -7.917  16.414  14.501  1.00  0.00           H  
ATOM   1237 HD21 ASN A 157      -7.359  12.483  15.391  1.00  0.00           H  
ATOM   1238 HD22 ASN A 157      -7.908  13.590  16.569  1.00  0.00           H  
ATOM   1239  N   GLY A 158      -7.515  18.706  15.777  1.00  0.00           N  
ATOM   1240  CA  GLY A 158      -7.781  20.142  15.827  1.00  0.00           C  
ATOM   1241  C   GLY A 158      -6.681  21.023  15.312  1.00  0.00           C  
ATOM   1242  O   GLY A 158      -6.756  21.499  14.205  1.00  0.00           O  
ATOM   1243  H   GLY A 158      -8.366  18.153  15.833  1.00  0.00           H  
ATOM   1244  HA2 GLY A 158      -8.690  20.362  15.252  1.00  0.00           H  
ATOM   1245  HA3 GLY A 158      -7.993  20.410  16.869  1.00  0.00           H  
ATOM   1246  N   ILE A 159      -5.630  21.245  16.175  1.00  0.00           N  
ATOM   1247  CA  ILE A 159      -4.419  21.924  15.756  1.00  0.00           C  
ATOM   1248  C   ILE A 159      -3.309  20.922  15.531  1.00  0.00           C  
ATOM   1249  O   ILE A 159      -2.717  20.342  16.530  1.00  0.00           O  
ATOM   1250  CB  ILE A 159      -4.012  23.005  16.759  1.00  0.00           C  
ATOM   1251  CG1 ILE A 159      -5.175  23.977  17.035  1.00  0.00           C  
ATOM   1252  CG2 ILE A 159      -2.744  23.727  16.311  1.00  0.00           C  
ATOM   1253  CD1 ILE A 159      -5.623  24.775  15.823  1.00  0.00           C  
ATOM   1254  H   ILE A 159      -5.390  20.491  16.868  1.00  0.00           H  
ATOM   1255  HA  ILE A 159      -4.638  22.402  14.797  1.00  0.00           H  
ATOM   1256  HB  ILE A 159      -3.789  22.469  17.698  1.00  0.00           H  
ATOM   1257 HG12 ILE A 159      -6.024  23.405  17.431  1.00  0.00           H  
ATOM   1258 HG13 ILE A 159      -4.887  24.664  17.839  1.00  0.00           H  
ATOM   1259 HG21 ILE A 159      -2.541  24.603  16.925  1.00  0.00           H  
ATOM   1260 HG22 ILE A 159      -1.873  23.071  16.350  1.00  0.00           H  
ATOM   1261 HG23 ILE A 159      -2.840  24.059  15.280  1.00  0.00           H  
ATOM   1262 HD11 ILE A 159      -6.438  25.462  16.068  1.00  0.00           H  
ATOM   1263 HD12 ILE A 159      -4.807  25.374  15.418  1.00  0.00           H  
ATOM   1264 HD13 ILE A 159      -5.982  24.122  15.025  1.00  0.00           H  
ATOM   1265  N   LEU A 160      -2.933  20.719  14.206  1.00  0.00           N  
ATOM   1266  CA  LEU A 160      -1.851  19.805  13.872  1.00  0.00           C  
ATOM   1267  C   LEU A 160      -0.531  20.351  14.347  1.00  0.00           C  
ATOM   1268  O   LEU A 160       0.331  19.573  14.703  1.00  0.00           O  
ATOM   1269  CB  LEU A 160      -1.796  19.464  12.381  1.00  0.00           C  
ATOM   1270  CG  LEU A 160      -3.173  19.125  11.792  1.00  0.00           C  
ATOM   1271  CD1 LEU A 160      -3.056  18.822  10.298  1.00  0.00           C  
ATOM   1272  CD2 LEU A 160      -3.852  17.978  12.541  1.00  0.00           C  
ATOM   1273  H   LEU A 160      -3.048  21.472  13.514  1.00  0.00           H  
ATOM   1274  HA  LEU A 160      -2.057  18.890  14.446  1.00  0.00           H  
ATOM   1275  HB2 LEU A 160      -1.374  20.318  11.846  1.00  0.00           H  
ATOM   1276  HB3 LEU A 160      -1.102  18.636  12.217  1.00  0.00           H  
ATOM   1277  HG  LEU A 160      -3.812  20.019  11.907  1.00  0.00           H  
ATOM   1278 HD11 LEU A 160      -4.033  18.612   9.860  1.00  0.00           H  
ATOM   1279 HD12 LEU A 160      -2.614  19.658   9.755  1.00  0.00           H  
ATOM   1280 HD13 LEU A 160      -2.419  17.953  10.132  1.00  0.00           H  
ATOM   1281 HD21 LEU A 160      -4.809  17.715  12.088  1.00  0.00           H  
ATOM   1282 HD22 LEU A 160      -3.224  17.087  12.532  1.00  0.00           H  
ATOM   1283 HD23 LEU A 160      -4.040  18.235  13.585  1.00  0.00           H  
ATOM   1284  N   ALA A 161      -0.391  21.718  14.291  1.00  0.00           N  
ATOM   1285  CA  ALA A 161       0.924  22.342  14.322  1.00  0.00           C  
ATOM   1286  C   ALA A 161       0.823  23.798  13.919  1.00  0.00           C  
ATOM   1287  O   ALA A 161      -0.187  24.205  13.390  1.00  0.00           O  
ATOM   1288  CB  ALA A 161       1.883  21.603  13.409  1.00  0.00           C  
ATOM   1289  H   ALA A 161      -1.109  22.282  13.808  1.00  0.00           H  
ATOM   1290  HA  ALA A 161       1.274  22.291  15.364  1.00  0.00           H  
ATOM   1291  HB1 ALA A 161       2.906  21.942  13.549  1.00  0.00           H  
ATOM   1292  HB2 ALA A 161       1.853  20.530  13.596  1.00  0.00           H  
ATOM   1293  HB3 ALA A 161       1.595  21.769  12.372  1.00  0.00           H  
ATOM   1294  N   HIS A 162       1.924  24.591  14.134  1.00  0.00           N  
ATOM   1295  CA  HIS A 162       2.073  25.875  13.470  1.00  0.00           C  
ATOM   1296  C   HIS A 162       3.534  26.209  13.293  1.00  0.00           C  
ATOM   1297  O   HIS A 162       4.397  25.506  13.778  1.00  0.00           O  
ATOM   1298  CB  HIS A 162       1.326  26.974  14.234  1.00  0.00           C  
ATOM   1299  CG  HIS A 162       1.724  27.156  15.664  1.00  0.00           C  
ATOM   1300  CD2 HIS A 162       2.878  26.765  16.321  1.00  0.00           C  
ATOM   1301  ND1 HIS A 162       0.925  27.779  16.611  1.00  0.00           N  
ATOM   1302  CE1 HIS A 162       1.614  27.741  17.801  1.00  0.00           C  
ATOM   1303  NE2 HIS A 162       2.781  27.126  17.640  1.00  0.00           N  
ATOM   1304  H   HIS A 162       2.802  24.171  14.466  1.00  0.00           H  
ATOM   1305  HA  HIS A 162       1.626  25.755  12.474  1.00  0.00           H  
ATOM   1306  HB2 HIS A 162       1.434  27.933  13.715  1.00  0.00           H  
ATOM   1307  HB3 HIS A 162       0.254  26.740  14.214  1.00  0.00           H  
ATOM   1308  HD1 HIS A 162       0.057  28.312  16.472  1.00  0.00           H  
ATOM   1309  HD2 HIS A 162       3.710  26.245  15.882  1.00  0.00           H  
ATOM   1310  HE1 HIS A 162       1.273  28.135  18.747  1.00  0.00           H  
ATOM   1311  N   ALA A 163       3.859  27.361  12.599  1.00  0.00           N  
ATOM   1312  CA  ALA A 163       5.068  28.095  12.958  1.00  0.00           C  
ATOM   1313  C   ALA A 163       4.774  29.567  12.938  1.00  0.00           C  
ATOM   1314  O   ALA A 163       3.751  29.982  12.434  1.00  0.00           O  
ATOM   1315  CB  ALA A 163       6.265  27.797  12.090  1.00  0.00           C  
ATOM   1316  H   ALA A 163       3.114  27.982  12.272  1.00  0.00           H  
ATOM   1317  HA  ALA A 163       5.302  27.815  13.997  1.00  0.00           H  
ATOM   1318  HB1 ALA A 163       7.162  28.290  12.464  1.00  0.00           H  
ATOM   1319  HB2 ALA A 163       6.467  26.733  12.021  1.00  0.00           H  
ATOM   1320  HB3 ALA A 163       6.099  28.166  11.084  1.00  0.00           H  
ATOM   1321  N   PHE A 164       5.719  30.386  13.491  1.00  0.00           N  
ATOM   1322  CA  PHE A 164       5.566  31.818  13.405  1.00  0.00           C  
ATOM   1323  C   PHE A 164       6.548  32.383  12.418  1.00  0.00           C  
ATOM   1324  O   PHE A 164       7.621  31.845  12.235  1.00  0.00           O  
ATOM   1325  CB  PHE A 164       5.699  32.469  14.774  1.00  0.00           C  
ATOM   1326  CG  PHE A 164       4.747  31.893  15.775  1.00  0.00           C  
ATOM   1327  CD1 PHE A 164       4.951  30.619  16.281  1.00  0.00           C  
ATOM   1328  CD2 PHE A 164       3.629  32.606  16.178  1.00  0.00           C  
ATOM   1329  CE1 PHE A 164       4.067  30.079  17.189  1.00  0.00           C  
ATOM   1330  CE2 PHE A 164       2.749  32.067  17.092  1.00  0.00           C  
ATOM   1331  CZ  PHE A 164       2.973  30.808  17.600  1.00  0.00           C  
ATOM   1332  H   PHE A 164       6.636  30.048  13.806  1.00  0.00           H  
ATOM   1333  HA  PHE A 164       4.550  31.996  13.025  1.00  0.00           H  
ATOM   1334  HB2 PHE A 164       6.721  32.318  15.121  1.00  0.00           H  
ATOM   1335  HB3 PHE A 164       5.564  33.553  14.696  1.00  0.00           H  
ATOM   1336  HD1 PHE A 164       5.783  30.033  15.930  1.00  0.00           H  
ATOM   1337  HD2 PHE A 164       3.454  33.587  15.774  1.00  0.00           H  
ATOM   1338  HE1 PHE A 164       4.220  29.080  17.562  1.00  0.00           H  
ATOM   1339  HE2 PHE A 164       1.889  32.634  17.409  1.00  0.00           H  
ATOM   1340  HZ  PHE A 164       2.303  30.395  18.334  1.00  0.00           H  
ATOM   1341  N   GLN A 165       6.149  33.537  11.784  1.00  0.00           N  
ATOM   1342  CA  GLN A 165       6.932  34.145  10.729  1.00  0.00           C  
ATOM   1343  C   GLN A 165       8.276  34.591  11.251  1.00  0.00           C  
ATOM   1344  O   GLN A 165       8.465  34.699  12.444  1.00  0.00           O  
ATOM   1345  CB  GLN A 165       6.214  35.368  10.148  1.00  0.00           C  
ATOM   1346  CG  GLN A 165       6.085  36.480  11.188  1.00  0.00           C  
ATOM   1347  CD  GLN A 165       5.959  37.839  10.566  1.00  0.00           C  
ATOM   1348  NE2 GLN A 165       7.053  38.650  10.636  1.00  0.00           N  
ATOM   1349  OE1 GLN A 165       4.918  38.153  10.027  1.00  0.00           O  
ATOM   1350  H   GLN A 165       5.193  33.886  11.887  1.00  0.00           H  
ATOM   1351  HA  GLN A 165       7.086  33.364   9.968  1.00  0.00           H  
ATOM   1352  HB2 GLN A 165       6.780  35.762   9.299  1.00  0.00           H  
ATOM   1353  HB3 GLN A 165       5.232  35.088   9.751  1.00  0.00           H  
ATOM   1354  HG2 GLN A 165       5.232  36.301  11.851  1.00  0.00           H  
ATOM   1355  HG3 GLN A 165       6.972  36.478  11.834  1.00  0.00           H  
ATOM   1356 HE21 GLN A 165       7.952  38.323  10.980  1.00  0.00           H  
ATOM   1357 HE22 GLN A 165       7.037  39.571  10.249  1.00  0.00           H  
ATOM   1358  N   PRO A 166       9.217  34.951  10.299  1.00  0.00           N  
ATOM   1359  CA  PRO A 166      10.498  35.616  10.612  1.00  0.00           C  
ATOM   1360  C   PRO A 166      10.396  36.656  11.694  1.00  0.00           C  
ATOM   1361  O   PRO A 166       9.652  37.610  11.592  1.00  0.00           O  
ATOM   1362  CB  PRO A 166      10.962  36.209   9.266  1.00  0.00           C  
ATOM   1363  CG  PRO A 166      10.230  35.407   8.166  1.00  0.00           C  
ATOM   1364  CD  PRO A 166       9.198  34.522   8.883  1.00  0.00           C  
ATOM   1365  HA  PRO A 166      11.179  34.819  10.932  1.00  0.00           H  
ATOM   1366  HB2 PRO A 166      10.688  37.270   9.229  1.00  0.00           H  
ATOM   1367  HB3 PRO A 166      12.053  36.164   9.160  1.00  0.00           H  
ATOM   1368  HG2 PRO A 166       9.739  36.077   7.450  1.00  0.00           H  
ATOM   1369  HG3 PRO A 166      10.931  34.797   7.586  1.00  0.00           H  
ATOM   1370  HD2 PRO A 166       8.203  34.603   8.452  1.00  0.00           H  
ATOM   1371  HD3 PRO A 166       9.465  33.465   8.863  1.00  0.00           H  
ATOM   1372  N   GLY A 167      11.221  36.469  12.785  1.00  0.00           N  
ATOM   1373  CA  GLY A 167      11.472  37.530  13.731  1.00  0.00           C  
ATOM   1374  C   GLY A 167      12.564  37.103  14.657  1.00  0.00           C  
ATOM   1375  O   GLY A 167      13.719  37.173  14.289  1.00  0.00           O  
ATOM   1376  H   GLY A 167      11.964  35.767  12.742  1.00  0.00           H  
ATOM   1377  HA2 GLY A 167      11.770  38.427  13.180  1.00  0.00           H  
ATOM   1378  HA3 GLY A 167      10.548  37.756  14.268  1.00  0.00           H  
ATOM   1379  N   GLN A 168      12.220  36.573  15.876  1.00  0.00           N  
ATOM   1380  CA  GLN A 168      13.177  35.797  16.640  1.00  0.00           C  
ATOM   1381  C   GLN A 168      12.434  34.962  17.648  1.00  0.00           C  
ATOM   1382  O   GLN A 168      11.474  35.451  18.201  1.00  0.00           O  
ATOM   1383  CB  GLN A 168      14.232  36.703  17.278  1.00  0.00           C  
ATOM   1384  CG  GLN A 168      13.659  37.635  18.352  1.00  0.00           C  
ATOM   1385  CD  GLN A 168      13.596  36.990  19.713  1.00  0.00           C  
ATOM   1386  NE2 GLN A 168      12.628  37.416  20.575  1.00  0.00           N  
ATOM   1387  OE1 GLN A 168      14.420  36.147  20.010  1.00  0.00           O  
ATOM   1388  H   GLN A 168      11.249  36.433  16.161  1.00  0.00           H  
ATOM   1389  HA  GLN A 168      13.666  35.116  15.927  1.00  0.00           H  
ATOM   1390  HB2 GLN A 168      15.030  36.098  17.724  1.00  0.00           H  
ATOM   1391  HB3 GLN A 168      14.696  37.292  16.476  1.00  0.00           H  
ATOM   1392  HG2 GLN A 168      14.266  38.543  18.437  1.00  0.00           H  
ATOM   1393  HG3 GLN A 168      12.656  37.956  18.054  1.00  0.00           H  
ATOM   1394 HE21 GLN A 168      11.921  38.079  20.321  1.00  0.00           H  
ATOM   1395 HE22 GLN A 168      12.542  37.010  21.482  1.00  0.00           H  
ATOM   1396  N   GLY A 169      12.892  33.684  17.899  1.00  0.00           N  
ATOM   1397  CA  GLY A 169      12.323  32.899  18.969  1.00  0.00           C  
ATOM   1398  C   GLY A 169      10.956  32.396  18.635  1.00  0.00           C  
ATOM   1399  O   GLY A 169      10.763  31.224  18.137  1.00  0.00           O  
ATOM   1400  H   GLY A 169      13.275  33.108  17.136  1.00  0.00           H  
ATOM   1401  HA2 GLY A 169      12.986  32.073  19.220  1.00  0.00           H  
ATOM   1402  HA3 GLY A 169      12.274  33.538  19.853  1.00  0.00           H  
ATOM   1403  N   ILE A 170       9.904  33.239  18.922  1.00  0.00           N  
ATOM   1404  CA  ILE A 170       8.587  32.998  18.354  1.00  0.00           C  
ATOM   1405  C   ILE A 170       8.707  33.042  16.851  1.00  0.00           C  
ATOM   1406  O   ILE A 170       8.264  32.135  16.180  1.00  0.00           O  
ATOM   1407  CB  ILE A 170       7.499  33.949  18.906  1.00  0.00           C  
ATOM   1408  CG1 ILE A 170       6.101  33.471  18.476  1.00  0.00           C  
ATOM   1409  CG2 ILE A 170       7.747  35.401  18.496  1.00  0.00           C  
ATOM   1410  CD1 ILE A 170       4.962  34.236  19.132  1.00  0.00           C  
ATOM   1411  H   ILE A 170      10.099  34.217  19.131  1.00  0.00           H  
ATOM   1412  HA  ILE A 170       8.320  31.967  18.630  1.00  0.00           H  
ATOM   1413  HB  ILE A 170       7.552  33.890  20.004  1.00  0.00           H  
ATOM   1414 HG12 ILE A 170       6.031  33.550  17.386  1.00  0.00           H  
ATOM   1415 HG13 ILE A 170       6.004  32.400  18.692  1.00  0.00           H  
ATOM   1416 HG21 ILE A 170       7.030  36.080  18.958  1.00  0.00           H  
ATOM   1417 HG22 ILE A 170       8.742  35.743  18.778  1.00  0.00           H  
ATOM   1418 HG23 ILE A 170       7.655  35.515  17.416  1.00  0.00           H  
ATOM   1419 HD11 ILE A 170       3.986  33.830  18.859  1.00  0.00           H  
ATOM   1420 HD12 ILE A 170       5.040  34.204  20.220  1.00  0.00           H  
ATOM   1421 HD13 ILE A 170       4.962  35.287  18.839  1.00  0.00           H  
ATOM   1422  N   GLY A 171       9.360  34.140  16.335  1.00  0.00           N  
ATOM   1423  CA  GLY A 171       9.658  34.209  14.926  1.00  0.00           C  
ATOM   1424  C   GLY A 171      10.560  33.097  14.515  1.00  0.00           C  
ATOM   1425  O   GLY A 171      11.667  32.903  15.151  1.00  0.00           O  
ATOM   1426  H   GLY A 171      10.076  34.587  16.938  1.00  0.00           H  
ATOM   1427  HA2 GLY A 171       8.720  34.156  14.368  1.00  0.00           H  
ATOM   1428  HA3 GLY A 171      10.114  35.169  14.673  1.00  0.00           H  
ATOM   1429  N   GLY A 172      10.201  32.301  13.440  1.00  0.00           N  
ATOM   1430  CA  GLY A 172      10.966  31.111  13.159  1.00  0.00           C  
ATOM   1431  C   GLY A 172      10.262  29.853  13.595  1.00  0.00           C  
ATOM   1432  O   GLY A 172      10.555  28.769  13.112  1.00  0.00           O  
ATOM   1433  H   GLY A 172       9.250  32.278  13.038  1.00  0.00           H  
ATOM   1434  HA2 GLY A 172      11.230  31.057  12.088  1.00  0.00           H  
ATOM   1435  HA3 GLY A 172      11.909  31.211  13.787  1.00  0.00           H  
ATOM   1436  N   ASP A 173       9.304  29.917  14.631  1.00  0.00           N  
ATOM   1437  CA  ASP A 173       9.278  28.753  15.544  1.00  0.00           C  
ATOM   1438  C   ASP A 173       8.149  27.809  15.187  1.00  0.00           C  
ATOM   1439  O   ASP A 173       7.035  28.261  15.057  1.00  0.00           O  
ATOM   1440  CB  ASP A 173       9.331  29.185  17.032  1.00  0.00           C  
ATOM   1441  CG  ASP A 173      10.528  28.512  17.686  1.00  0.00           C  
ATOM   1442  OD1 ASP A 173      11.650  28.582  17.010  1.00  0.00           O  
ATOM   1443  OD2 ASP A 173      10.396  27.912  18.760  1.00  0.00           O1-
ATOM   1444  H   ASP A 173       9.149  30.840  15.143  1.00  0.00           H  
ATOM   1445  HA  ASP A 173      10.232  28.219  15.324  1.00  0.00           H  
ATOM   1446  HB2 ASP A 173       9.481  30.318  17.094  1.00  0.00           H  
ATOM   1447  HB3 ASP A 173       8.394  28.936  17.560  1.00  0.00           H  
ATOM   1448  N   ALA A 174       8.475  26.490  15.014  1.00  0.00           N  
ATOM   1449  CA  ALA A 174       7.557  25.496  14.489  1.00  0.00           C  
ATOM   1450  C   ALA A 174       7.213  24.496  15.562  1.00  0.00           C  
ATOM   1451  O   ALA A 174       8.074  23.820  16.080  1.00  0.00           O  
ATOM   1452  CB  ALA A 174       8.171  24.803  13.289  1.00  0.00           C  
ATOM   1453  H   ALA A 174       9.407  26.097  15.183  1.00  0.00           H  
ATOM   1454  HA  ALA A 174       6.629  26.020  14.211  1.00  0.00           H  
ATOM   1455  HB1 ALA A 174       7.503  24.046  12.881  1.00  0.00           H  
ATOM   1456  HB2 ALA A 174       8.423  25.517  12.505  1.00  0.00           H  
ATOM   1457  HB3 ALA A 174       9.094  24.309  13.595  1.00  0.00           H  
ATOM   1458  N   HIS A 175       5.892  24.404  15.913  1.00  0.00           N  
ATOM   1459  CA  HIS A 175       5.467  23.460  16.913  1.00  0.00           C  
ATOM   1460  C   HIS A 175       4.427  22.536  16.340  1.00  0.00           C  
ATOM   1461  O   HIS A 175       3.856  22.823  15.311  1.00  0.00           O  
ATOM   1462  CB  HIS A 175       4.984  24.179  18.171  1.00  0.00           C  
ATOM   1463  CG  HIS A 175       5.907  25.246  18.655  1.00  0.00           C  
ATOM   1464  CD2 HIS A 175       7.281  25.349  18.518  1.00  0.00           C  
ATOM   1465  ND1 HIS A 175       5.474  26.352  19.332  1.00  0.00           N  
ATOM   1466  CE1 HIS A 175       6.532  27.104  19.615  1.00  0.00           C  
ATOM   1467  NE2 HIS A 175       7.679  26.512  19.144  1.00  0.00           N  
ATOM   1468  H   HIS A 175       5.163  24.692  15.252  1.00  0.00           H  
ATOM   1469  HA  HIS A 175       6.354  22.859  17.154  1.00  0.00           H  
ATOM   1470  HB2 HIS A 175       4.017  24.645  17.966  1.00  0.00           H  
ATOM   1471  HB3 HIS A 175       4.807  23.449  18.966  1.00  0.00           H  
ATOM   1472  HD2 HIS A 175       7.913  24.725  17.910  1.00  0.00           H  
ATOM   1473  HE1 HIS A 175       6.464  28.075  20.081  1.00  0.00           H  
ATOM   1474  HE2 HIS A 175       8.607  26.962  19.063  1.00  0.00           H  
ATOM   1475  N   PHE A 176       4.183  21.379  17.042  1.00  0.00           N  
ATOM   1476  CA  PHE A 176       3.466  20.259  16.449  1.00  0.00           C  
ATOM   1477  C   PHE A 176       2.651  19.610  17.523  1.00  0.00           C  
ATOM   1478  O   PHE A 176       3.217  19.225  18.526  1.00  0.00           O  
ATOM   1479  CB  PHE A 176       4.434  19.261  15.822  1.00  0.00           C  
ATOM   1480  CG  PHE A 176       5.243  19.864  14.723  1.00  0.00           C  
ATOM   1481  CD1 PHE A 176       6.342  20.654  15.018  1.00  0.00           C  
ATOM   1482  CD2 PHE A 176       4.843  19.725  13.407  1.00  0.00           C  
ATOM   1483  CE1 PHE A 176       7.022  21.305  14.013  1.00  0.00           C  
ATOM   1484  CE2 PHE A 176       5.532  20.368  12.404  1.00  0.00           C  
ATOM   1485  CZ  PHE A 176       6.622  21.160  12.703  1.00  0.00           C  
ATOM   1486  H   PHE A 176       4.851  21.088  17.759  1.00  0.00           H  
ATOM   1487  HA  PHE A 176       2.797  20.667  15.686  1.00  0.00           H  
ATOM   1488  HB2 PHE A 176       5.108  18.893  16.601  1.00  0.00           H  
ATOM   1489  HB3 PHE A 176       3.885  18.389  15.450  1.00  0.00           H  
ATOM   1490  HD1 PHE A 176       6.619  20.801  16.049  1.00  0.00           H  
ATOM   1491  HD2 PHE A 176       3.987  19.114  13.178  1.00  0.00           H  
ATOM   1492  HE1 PHE A 176       7.844  21.956  14.262  1.00  0.00           H  
ATOM   1493  HE2 PHE A 176       5.200  20.253  11.386  1.00  0.00           H  
ATOM   1494  HZ  PHE A 176       7.159  21.668  11.920  1.00  0.00           H  
ATOM   1495  N   ASP A 177       1.287  19.493  17.364  1.00  0.00           N  
ATOM   1496  CA  ASP A 177       0.492  18.975  18.466  1.00  0.00           C  
ATOM   1497  C   ASP A 177       0.957  17.575  18.811  1.00  0.00           C  
ATOM   1498  O   ASP A 177       0.828  16.698  17.997  1.00  0.00           O  
ATOM   1499  CB  ASP A 177      -1.034  19.132  18.282  1.00  0.00           C  
ATOM   1500  CG  ASP A 177      -1.804  18.910  19.585  1.00  0.00           C  
ATOM   1501  OD1 ASP A 177      -1.465  18.037  20.391  1.00  0.00           O  
ATOM   1502  OD2 ASP A 177      -2.830  19.706  19.759  1.00  0.00           O1-
ATOM   1503  H   ASP A 177       0.852  19.598  16.433  1.00  0.00           H  
ATOM   1504  HA  ASP A 177       0.785  19.608  19.320  1.00  0.00           H  
ATOM   1505  HB2 ASP A 177      -1.275  20.143  17.909  1.00  0.00           H  
ATOM   1506  HB3 ASP A 177      -1.445  18.449  17.505  1.00  0.00           H  
ATOM   1507  N   ALA A 178       1.506  17.403  20.051  1.00  0.00           N  
ATOM   1508  CA  ALA A 178       2.081  16.142  20.518  1.00  0.00           C  
ATOM   1509  C   ALA A 178       1.037  15.059  20.562  1.00  0.00           C  
ATOM   1510  O   ALA A 178       1.348  13.906  20.769  1.00  0.00           O  
ATOM   1511  CB  ALA A 178       2.724  16.301  21.886  1.00  0.00           C  
ATOM   1512  H   ALA A 178       1.687  18.226  20.628  1.00  0.00           H  
ATOM   1513  HA  ALA A 178       2.836  15.843  19.775  1.00  0.00           H  
ATOM   1514  HB1 ALA A 178       3.221  15.382  22.197  1.00  0.00           H  
ATOM   1515  HB2 ALA A 178       3.447  17.115  21.901  1.00  0.00           H  
ATOM   1516  HB3 ALA A 178       1.959  16.528  22.628  1.00  0.00           H  
ATOM   1517  N   GLU A 179      -0.266  15.443  20.390  1.00  0.00           N  
ATOM   1518  CA  GLU A 179      -1.373  14.521  20.506  1.00  0.00           C  
ATOM   1519  C   GLU A 179      -1.803  14.058  19.137  1.00  0.00           C  
ATOM   1520  O   GLU A 179      -2.691  13.236  19.053  1.00  0.00           O  
ATOM   1521  CB  GLU A 179      -2.514  15.194  21.271  1.00  0.00           C  
ATOM   1522  CG  GLU A 179      -2.076  15.736  22.624  1.00  0.00           C  
ATOM   1523  CD  GLU A 179      -3.205  16.420  23.366  1.00  0.00           C  
ATOM   1524  OE1 GLU A 179      -4.229  15.766  23.533  1.00  0.00           O  
ATOM   1525  OE2 GLU A 179      -3.031  17.577  23.741  1.00  0.00           O1-
ATOM   1526  H   GLU A 179      -0.533  16.439  20.324  1.00  0.00           H  
ATOM   1527  HA  GLU A 179      -1.000  13.647  21.063  1.00  0.00           H  
ATOM   1528  HB2 GLU A 179      -2.904  16.019  20.656  1.00  0.00           H  
ATOM   1529  HB3 GLU A 179      -3.349  14.491  21.394  1.00  0.00           H  
ATOM   1530  HG2 GLU A 179      -1.672  14.931  23.246  1.00  0.00           H  
ATOM   1531  HG3 GLU A 179      -1.263  16.458  22.497  1.00  0.00           H  
ATOM   1532  N   GLU A 180      -1.181  14.579  18.033  1.00  0.00           N  
ATOM   1533  CA  GLU A 180      -1.441  14.050  16.706  1.00  0.00           C  
ATOM   1534  C   GLU A 180      -0.765  12.708  16.565  1.00  0.00           C  
ATOM   1535  O   GLU A 180       0.332  12.563  17.061  1.00  0.00           O  
ATOM   1536  CB  GLU A 180      -0.941  14.948  15.554  1.00  0.00           C  
ATOM   1537  CG  GLU A 180      -1.108  16.447  15.757  1.00  0.00           C  
ATOM   1538  CD  GLU A 180      -2.546  16.808  16.105  1.00  0.00           C  
ATOM   1539  OE1 GLU A 180      -3.385  16.709  15.207  1.00  0.00           O  
ATOM   1540  OE2 GLU A 180      -2.780  17.112  17.356  1.00  0.00           O1-
ATOM   1541  H   GLU A 180      -0.390  15.241  18.114  1.00  0.00           H  
ATOM   1542  HA  GLU A 180      -2.533  13.923  16.639  1.00  0.00           H  
ATOM   1543  HB2 GLU A 180       0.119  14.708  15.384  1.00  0.00           H  
ATOM   1544  HB3 GLU A 180      -1.447  14.640  14.627  1.00  0.00           H  
ATOM   1545  HG2 GLU A 180      -0.456  16.782  16.564  1.00  0.00           H  
ATOM   1546  HG3 GLU A 180      -0.801  16.995  14.863  1.00  0.00           H  
ATOM   1547  N   THR A 181      -1.389  11.742  15.812  1.00  0.00           N  
ATOM   1548  CA  THR A 181      -0.591  10.710  15.199  1.00  0.00           C  
ATOM   1549  C   THR A 181       0.336  11.337  14.177  1.00  0.00           C  
ATOM   1550  O   THR A 181      -0.055  12.271  13.508  1.00  0.00           O  
ATOM   1551  CB  THR A 181      -1.516   9.643  14.588  1.00  0.00           C  
ATOM   1552  CG2 THR A 181      -2.172   8.804  15.681  1.00  0.00           C  
ATOM   1553  OG1 THR A 181      -2.511  10.284  13.780  1.00  0.00           O  
ATOM   1554  H   THR A 181      -2.201  11.966  15.234  1.00  0.00           H  
ATOM   1555  HA  THR A 181       0.023  10.255  15.990  1.00  0.00           H  
ATOM   1556  HB  THR A 181      -0.911   8.983  13.940  1.00  0.00           H  
ATOM   1557  HG1 THR A 181      -2.283  10.246  12.818  1.00  0.00           H  
ATOM   1558 HG21 THR A 181      -2.839   8.059  15.248  1.00  0.00           H  
ATOM   1559 HG22 THR A 181      -1.432   8.292  16.296  1.00  0.00           H  
ATOM   1560 HG23 THR A 181      -2.768   9.444  16.328  1.00  0.00           H  
ATOM   1561  N   TRP A 182       1.593  10.785  14.084  1.00  0.00           N  
ATOM   1562  CA  TRP A 182       2.671  11.406  13.323  1.00  0.00           C  
ATOM   1563  C   TRP A 182       3.527  10.361  12.638  1.00  0.00           C  
ATOM   1564  O   TRP A 182       3.964   9.424  13.277  1.00  0.00           O  
ATOM   1565  CB  TRP A 182       3.572  12.286  14.194  1.00  0.00           C  
ATOM   1566  CG  TRP A 182       2.978  13.596  14.580  1.00  0.00           C  
ATOM   1567  CD1 TRP A 182       2.692  14.044  15.843  1.00  0.00           C  
ATOM   1568  CD2 TRP A 182       2.670  14.666  13.698  1.00  0.00           C  
ATOM   1569  CE2 TRP A 182       2.226  15.750  14.486  1.00  0.00           C  
ATOM   1570  CE3 TRP A 182       2.699  14.774  12.300  1.00  0.00           C  
ATOM   1571  NE1 TRP A 182       2.250  15.343  15.805  1.00  0.00           N  
ATOM   1572  CZ2 TRP A 182       1.816  16.943  13.881  1.00  0.00           C  
ATOM   1573  CZ3 TRP A 182       2.299  15.948  11.730  1.00  0.00           C  
ATOM   1574  CH2 TRP A 182       1.859  17.024  12.518  1.00  0.00           C  
ATOM   1575  H   TRP A 182       1.903  10.135  14.813  1.00  0.00           H  
ATOM   1576  HA  TRP A 182       2.190  12.023  12.550  1.00  0.00           H  
ATOM   1577  HB2 TRP A 182       3.843  11.721  15.090  1.00  0.00           H  
ATOM   1578  HB3 TRP A 182       4.511  12.473  13.662  1.00  0.00           H  
ATOM   1579  HD1 TRP A 182       2.792  13.468  16.747  1.00  0.00           H  
ATOM   1580  HE1 TRP A 182       1.840  15.865  16.594  1.00  0.00           H  
ATOM   1581  HE3 TRP A 182       2.968  13.929  11.694  1.00  0.00           H  
ATOM   1582  HZ2 TRP A 182       1.451  17.759  14.478  1.00  0.00           H  
ATOM   1583  HZ3 TRP A 182       2.306  16.032  10.656  1.00  0.00           H  
ATOM   1584  HH2 TRP A 182       1.519  17.923  12.042  1.00  0.00           H  
ATOM   1585  N   THR A 183       3.799  10.563  11.303  1.00  0.00           N  
ATOM   1586  CA  THR A 183       4.464   9.547  10.505  1.00  0.00           C  
ATOM   1587  C   THR A 183       5.312  10.133   9.402  1.00  0.00           C  
ATOM   1588  O   THR A 183       5.236  11.306   9.104  1.00  0.00           O  
ATOM   1589  CB  THR A 183       3.444   8.579   9.881  1.00  0.00           C  
ATOM   1590  CG2 THR A 183       2.659   9.277   8.783  1.00  0.00           C  
ATOM   1591  OG1 THR A 183       4.116   7.428   9.366  1.00  0.00           O  
ATOM   1592  H   THR A 183       3.285  11.281  10.779  1.00  0.00           H  
ATOM   1593  HA  THR A 183       5.114   8.990  11.192  1.00  0.00           H  
ATOM   1594  HB  THR A 183       2.747   8.238  10.665  1.00  0.00           H  
ATOM   1595  HG1 THR A 183       4.345   6.808  10.087  1.00  0.00           H  
ATOM   1596 HG21 THR A 183       2.045   8.569   8.229  1.00  0.00           H  
ATOM   1597 HG22 THR A 183       2.008  10.060   9.176  1.00  0.00           H  
ATOM   1598 HG23 THR A 183       3.328   9.739   8.059  1.00  0.00           H  
ATOM   1599  N   ASN A 184       6.117   9.265   8.702  1.00  0.00           N  
ATOM   1600  CA  ASN A 184       6.698   9.651   7.426  1.00  0.00           C  
ATOM   1601  C   ASN A 184       5.900   9.095   6.268  1.00  0.00           C  
ATOM   1602  O   ASN A 184       6.260   9.372   5.143  1.00  0.00           O  
ATOM   1603  CB  ASN A 184       8.163   9.222   7.318  1.00  0.00           C  
ATOM   1604  CG  ASN A 184       8.323   7.733   7.404  1.00  0.00           C  
ATOM   1605  ND2 ASN A 184       9.302   7.144   6.663  1.00  0.00           N  
ATOM   1606  OD1 ASN A 184       7.606   7.084   8.134  1.00  0.00           O  
ATOM   1607  H   ASN A 184       6.081   8.247   8.874  1.00  0.00           H  
ATOM   1608  HA  ASN A 184       6.625  10.750   7.380  1.00  0.00           H  
ATOM   1609  HB2 ASN A 184       8.577   9.575   6.368  1.00  0.00           H  
ATOM   1610  HB3 ASN A 184       8.746   9.691   8.116  1.00  0.00           H  
ATOM   1611 HD21 ASN A 184       9.446   6.162   6.716  1.00  0.00           H  
ATOM   1612 HD22 ASN A 184       9.929   7.647   6.046  1.00  0.00           H  
ATOM   1613  N   THR A 185       4.816   8.292   6.521  1.00  0.00           N  
ATOM   1614  CA  THR A 185       4.202   7.505   5.468  1.00  0.00           C  
ATOM   1615  C   THR A 185       2.874   8.094   5.053  1.00  0.00           C  
ATOM   1616  O   THR A 185       2.624   9.254   5.296  1.00  0.00           O  
ATOM   1617  CB  THR A 185       4.063   6.039   5.934  1.00  0.00           C  
ATOM   1618  CG2 THR A 185       5.368   5.515   6.519  1.00  0.00           C  
ATOM   1619  OG1 THR A 185       2.986   5.947   6.860  1.00  0.00           O  
ATOM   1620  H   THR A 185       4.559   8.003   7.480  1.00  0.00           H  
ATOM   1621  HA  THR A 185       4.883   7.556   4.606  1.00  0.00           H  
ATOM   1622  HB  THR A 185       3.786   5.417   5.068  1.00  0.00           H  
ATOM   1623  HG1 THR A 185       2.955   5.055   7.255  1.00  0.00           H  
ATOM   1624 HG21 THR A 185       5.290   4.466   6.803  1.00  0.00           H  
ATOM   1625 HG22 THR A 185       6.188   5.614   5.808  1.00  0.00           H  
ATOM   1626 HG23 THR A 185       5.639   6.078   7.412  1.00  0.00           H  
ATOM   1627  N   SER A 186       1.992   7.283   4.376  1.00  0.00           N  
ATOM   1628  CA  SER A 186       0.673   7.745   3.966  1.00  0.00           C  
ATOM   1629  C   SER A 186      -0.295   7.740   5.119  1.00  0.00           C  
ATOM   1630  O   SER A 186      -1.400   8.220   4.972  1.00  0.00           O  
ATOM   1631  CB  SER A 186       0.153   6.915   2.791  1.00  0.00           C  
ATOM   1632  OG  SER A 186      -0.965   7.502   2.159  1.00  0.00           O  
ATOM   1633  H   SER A 186       2.137   6.277   4.301  1.00  0.00           H  
ATOM   1634  HA  SER A 186       0.789   8.785   3.643  1.00  0.00           H  
ATOM   1635  HB2 SER A 186       0.945   6.798   2.040  1.00  0.00           H  
ATOM   1636  HB3 SER A 186      -0.118   5.914   3.149  1.00  0.00           H  
ATOM   1637  HG  SER A 186      -1.388   6.896   1.522  1.00  0.00           H  
ATOM   1638  N   ALA A 187       0.103   7.188   6.314  1.00  0.00           N  
ATOM   1639  CA  ALA A 187      -0.708   7.390   7.509  1.00  0.00           C  
ATOM   1640  C   ALA A 187      -0.751   8.866   7.842  1.00  0.00           C  
ATOM   1641  O   ALA A 187       0.231   9.558   7.685  1.00  0.00           O  
ATOM   1642  CB  ALA A 187      -0.224   6.561   8.688  1.00  0.00           C  
ATOM   1643  H   ALA A 187       1.081   6.884   6.471  1.00  0.00           H  
ATOM   1644  HA  ALA A 187      -1.731   7.082   7.235  1.00  0.00           H  
ATOM   1645  HB1 ALA A 187      -0.839   6.728   9.572  1.00  0.00           H  
ATOM   1646  HB2 ALA A 187      -0.242   5.497   8.454  1.00  0.00           H  
ATOM   1647  HB3 ALA A 187       0.801   6.825   8.944  1.00  0.00           H  
ATOM   1648  N   ASN A 188      -1.918   9.401   8.343  1.00  0.00           N  
ATOM   1649  CA  ASN A 188      -1.923  10.780   8.782  1.00  0.00           C  
ATOM   1650  C   ASN A 188      -1.511  10.850  10.234  1.00  0.00           C  
ATOM   1651  O   ASN A 188      -1.938  10.005  10.990  1.00  0.00           O  
ATOM   1652  CB  ASN A 188      -3.273  11.442   8.538  1.00  0.00           C  
ATOM   1653  CG  ASN A 188      -3.640  11.404   7.081  1.00  0.00           C  
ATOM   1654  ND2 ASN A 188      -4.898  11.005   6.741  1.00  0.00           N  
ATOM   1655  OD1 ASN A 188      -2.812  11.742   6.259  1.00  0.00           O  
ATOM   1656  H   ASN A 188      -2.649   8.809   8.741  1.00  0.00           H  
ATOM   1657  HA  ASN A 188      -1.158  11.271   8.162  1.00  0.00           H  
ATOM   1658  HB2 ASN A 188      -4.032  10.928   9.132  1.00  0.00           H  
ATOM   1659  HB3 ASN A 188      -3.258  12.479   8.883  1.00  0.00           H  
ATOM   1660 HD21 ASN A 188      -5.171  10.957   5.784  1.00  0.00           H  
ATOM   1661 HD22 ASN A 188      -5.590  10.727   7.409  1.00  0.00           H  
ATOM   1662  N   TYR A 189      -0.691  11.863  10.665  1.00  0.00           N  
ATOM   1663  CA  TYR A 189      -0.259  13.012   9.867  1.00  0.00           C  
ATOM   1664  C   TYR A 189       1.159  12.841   9.408  1.00  0.00           C  
ATOM   1665  O   TYR A 189       2.051  12.611  10.192  1.00  0.00           O  
ATOM   1666  CB  TYR A 189      -0.424  14.315  10.644  1.00  0.00           C  
ATOM   1667  CG  TYR A 189      -1.867  14.632  10.840  1.00  0.00           C  
ATOM   1668  CD1 TYR A 189      -2.552  14.151  11.945  1.00  0.00           C  
ATOM   1669  CD2 TYR A 189      -2.561  15.314   9.854  1.00  0.00           C  
ATOM   1670  CE1 TYR A 189      -3.899  14.389  12.084  1.00  0.00           C  
ATOM   1671  CE2 TYR A 189      -3.910  15.542   9.980  1.00  0.00           C  
ATOM   1672  CZ  TYR A 189      -4.602  15.096  11.104  1.00  0.00           C  
ATOM   1673  OH  TYR A 189      -5.951  15.361  11.228  1.00  0.00           O  
ATOM   1674  H   TYR A 189      -0.410  11.920  11.647  1.00  0.00           H  
ATOM   1675  HA  TYR A 189      -0.900  13.075   8.979  1.00  0.00           H  
ATOM   1676  HB2 TYR A 189       0.083  14.230  11.609  1.00  0.00           H  
ATOM   1677  HB3 TYR A 189       0.064  15.135  10.109  1.00  0.00           H  
ATOM   1678  HD1 TYR A 189      -2.015  13.555  12.663  1.00  0.00           H  
ATOM   1679  HD2 TYR A 189      -2.036  15.647   8.977  1.00  0.00           H  
ATOM   1680  HE1 TYR A 189      -4.436  14.033  12.945  1.00  0.00           H  
ATOM   1681  HE2 TYR A 189      -4.459  16.068   9.220  1.00  0.00           H  
ATOM   1682  HH  TYR A 189      -6.260  14.994  12.088  1.00  0.00           H  
ATOM   1683  N   ASN A 190       1.386  12.990   8.065  1.00  0.00           N  
ATOM   1684  CA  ASN A 190       2.723  13.047   7.524  1.00  0.00           C  
ATOM   1685  C   ASN A 190       3.418  14.301   7.996  1.00  0.00           C  
ATOM   1686  O   ASN A 190       2.953  15.394   7.764  1.00  0.00           O  
ATOM   1687  CB  ASN A 190       2.671  12.918   6.010  1.00  0.00           C  
ATOM   1688  CG  ASN A 190       4.028  12.740   5.408  1.00  0.00           C  
ATOM   1689  ND2 ASN A 190       4.434  11.472   5.133  1.00  0.00           N  
ATOM   1690  OD1 ASN A 190       4.712  13.720   5.202  1.00  0.00           O  
ATOM   1691  H   ASN A 190       0.642  13.256   7.411  1.00  0.00           H  
ATOM   1692  HA  ASN A 190       3.257  12.186   7.950  1.00  0.00           H  
ATOM   1693  HB2 ASN A 190       2.032  12.071   5.746  1.00  0.00           H  
ATOM   1694  HB3 ASN A 190       2.203  13.810   5.588  1.00  0.00           H  
ATOM   1695 HD21 ASN A 190       5.353  11.265   4.782  1.00  0.00           H  
ATOM   1696 HD22 ASN A 190       3.842  10.658   5.267  1.00  0.00           H  
ATOM   1697  N   LEU A 191       4.573  14.087   8.695  1.00  0.00           N  
ATOM   1698  CA  LEU A 191       5.336  15.134   9.361  1.00  0.00           C  
ATOM   1699  C   LEU A 191       6.383  15.707   8.436  1.00  0.00           C  
ATOM   1700  O   LEU A 191       7.015  16.679   8.791  1.00  0.00           O  
ATOM   1701  CB  LEU A 191       5.971  14.577  10.638  1.00  0.00           C  
ATOM   1702  CG  LEU A 191       6.762  15.594  11.475  1.00  0.00           C  
ATOM   1703  CD1 LEU A 191       5.856  16.666  12.081  1.00  0.00           C  
ATOM   1704  CD2 LEU A 191       7.573  14.874  12.549  1.00  0.00           C  
ATOM   1705  H   LEU A 191       4.885  13.131   8.888  1.00  0.00           H  
ATOM   1706  HA  LEU A 191       4.633  15.939   9.610  1.00  0.00           H  
ATOM   1707  HB2 LEU A 191       5.199  14.121  11.263  1.00  0.00           H  
ATOM   1708  HB3 LEU A 191       6.633  13.754  10.353  1.00  0.00           H  
ATOM   1709  HG  LEU A 191       7.473  16.094  10.793  1.00  0.00           H  
ATOM   1710 HD11 LEU A 191       6.429  17.379  12.675  1.00  0.00           H  
ATOM   1711 HD12 LEU A 191       5.327  17.227  11.311  1.00  0.00           H  
ATOM   1712 HD13 LEU A 191       5.111  16.215  12.736  1.00  0.00           H  
ATOM   1713 HD21 LEU A 191       8.160  15.574  13.145  1.00  0.00           H  
ATOM   1714 HD22 LEU A 191       6.915  14.326  13.223  1.00  0.00           H  
ATOM   1715 HD23 LEU A 191       8.260  14.153  12.104  1.00  0.00           H  
ATOM   1716  N   PHE A 192       6.594  15.101   7.219  1.00  0.00           N  
ATOM   1717  CA  PHE A 192       7.318  15.801   6.161  1.00  0.00           C  
ATOM   1718  C   PHE A 192       6.516  17.012   5.740  1.00  0.00           C  
ATOM   1719  O   PHE A 192       7.050  18.097   5.632  1.00  0.00           O  
ATOM   1720  CB  PHE A 192       7.574  14.826   5.001  1.00  0.00           C  
ATOM   1721  CG  PHE A 192       8.016  15.407   3.695  1.00  0.00           C  
ATOM   1722  CD1 PHE A 192       8.970  16.401   3.603  1.00  0.00           C  
ATOM   1723  CD2 PHE A 192       7.515  14.860   2.524  1.00  0.00           C  
ATOM   1724  CE1 PHE A 192       9.400  16.840   2.368  1.00  0.00           C  
ATOM   1725  CE2 PHE A 192       7.957  15.283   1.289  1.00  0.00           C  
ATOM   1726  CZ  PHE A 192       8.902  16.281   1.211  1.00  0.00           C  
ATOM   1727  H   PHE A 192       5.863  14.491   6.824  1.00  0.00           H  
ATOM   1728  HA  PHE A 192       8.268  16.152   6.586  1.00  0.00           H  
ATOM   1729  HB2 PHE A 192       8.286  14.058   5.317  1.00  0.00           H  
ATOM   1730  HB3 PHE A 192       6.638  14.296   4.812  1.00  0.00           H  
ATOM   1731  HD1 PHE A 192       9.398  16.805   4.503  1.00  0.00           H  
ATOM   1732  HD2 PHE A 192       6.783  14.079   2.598  1.00  0.00           H  
ATOM   1733  HE1 PHE A 192      10.164  17.595   2.312  1.00  0.00           H  
ATOM   1734  HE2 PHE A 192       7.605  14.800   0.391  1.00  0.00           H  
ATOM   1735  HZ  PHE A 192       9.259  16.607   0.248  1.00  0.00           H  
ATOM   1736  N   LEU A 193       5.187  16.788   5.490  1.00  0.00           N  
ATOM   1737  CA  LEU A 193       4.323  17.829   4.948  1.00  0.00           C  
ATOM   1738  C   LEU A 193       3.944  18.825   6.014  1.00  0.00           C  
ATOM   1739  O   LEU A 193       3.828  19.995   5.713  1.00  0.00           O  
ATOM   1740  CB  LEU A 193       3.069  17.267   4.288  1.00  0.00           C  
ATOM   1741  CG  LEU A 193       3.345  16.323   3.110  1.00  0.00           C  
ATOM   1742  CD1 LEU A 193       2.052  15.641   2.663  1.00  0.00           C  
ATOM   1743  CD2 LEU A 193       4.008  17.055   1.941  1.00  0.00           C  
ATOM   1744  H   LEU A 193       4.833  15.823   5.466  1.00  0.00           H  
ATOM   1745  HA  LEU A 193       4.921  18.369   4.202  1.00  0.00           H  
ATOM   1746  HB2 LEU A 193       2.494  16.740   5.054  1.00  0.00           H  
ATOM   1747  HB3 LEU A 193       2.430  18.089   3.949  1.00  0.00           H  
ATOM   1748  HG  LEU A 193       4.040  15.543   3.466  1.00  0.00           H  
ATOM   1749 HD11 LEU A 193       2.238  14.941   1.849  1.00  0.00           H  
ATOM   1750 HD12 LEU A 193       1.585  15.088   3.478  1.00  0.00           H  
ATOM   1751 HD13 LEU A 193       1.330  16.377   2.311  1.00  0.00           H  
ATOM   1752 HD21 LEU A 193       4.154  16.393   1.087  1.00  0.00           H  
ATOM   1753 HD22 LEU A 193       3.386  17.885   1.607  1.00  0.00           H  
ATOM   1754 HD23 LEU A 193       4.983  17.459   2.213  1.00  0.00           H  
ATOM   1755  N   VAL A 194       3.699  18.372   7.288  1.00  0.00           N  
ATOM   1756  CA  VAL A 194       3.290  19.322   8.315  1.00  0.00           C  
ATOM   1757  C   VAL A 194       4.495  20.008   8.903  1.00  0.00           C  
ATOM   1758  O   VAL A 194       4.400  21.143   9.324  1.00  0.00           O  
ATOM   1759  CB  VAL A 194       2.394  18.727   9.416  1.00  0.00           C  
ATOM   1760  CG1 VAL A 194       1.937  19.836  10.372  1.00  0.00           C  
ATOM   1761  CG2 VAL A 194       1.206  17.963   8.837  1.00  0.00           C  
ATOM   1762  H   VAL A 194       3.599  17.366   7.490  1.00  0.00           H  
ATOM   1763  HA  VAL A 194       2.715  20.092   7.790  1.00  0.00           H  
ATOM   1764  HB  VAL A 194       3.021  18.016   9.976  1.00  0.00           H  
ATOM   1765 HG11 VAL A 194       1.087  19.537  10.984  1.00  0.00           H  
ATOM   1766 HG12 VAL A 194       2.747  20.149  11.031  1.00  0.00           H  
ATOM   1767 HG13 VAL A 194       1.633  20.724   9.822  1.00  0.00           H  
ATOM   1768 HG21 VAL A 194       0.574  17.549   9.624  1.00  0.00           H  
ATOM   1769 HG22 VAL A 194       0.580  18.617   8.235  1.00  0.00           H  
ATOM   1770 HG23 VAL A 194       1.529  17.137   8.202  1.00  0.00           H  
ATOM   1771  N   ALA A 195       5.667  19.290   8.960  1.00  0.00           N  
ATOM   1772  CA  ALA A 195       6.913  19.973   9.262  1.00  0.00           C  
ATOM   1773  C   ALA A 195       7.130  21.087   8.273  1.00  0.00           C  
ATOM   1774  O   ALA A 195       7.370  22.197   8.698  1.00  0.00           O  
ATOM   1775  CB  ALA A 195       8.093  19.029   9.353  1.00  0.00           C  
ATOM   1776  H   ALA A 195       5.774  18.424   8.409  1.00  0.00           H  
ATOM   1777  HA  ALA A 195       6.776  20.464  10.232  1.00  0.00           H  
ATOM   1778  HB1 ALA A 195       9.029  19.562   9.503  1.00  0.00           H  
ATOM   1779  HB2 ALA A 195       7.961  18.322  10.171  1.00  0.00           H  
ATOM   1780  HB3 ALA A 195       8.172  18.437   8.443  1.00  0.00           H  
ATOM   1781  N   ALA A 196       7.047  20.790   6.940  1.00  0.00           N  
ATOM   1782  CA  ALA A 196       7.337  21.786   5.919  1.00  0.00           C  
ATOM   1783  C   ALA A 196       6.365  22.939   6.016  1.00  0.00           C  
ATOM   1784  O   ALA A 196       6.778  24.077   5.990  1.00  0.00           O  
ATOM   1785  CB  ALA A 196       7.347  21.161   4.538  1.00  0.00           C  
ATOM   1786  H   ALA A 196       6.888  19.833   6.596  1.00  0.00           H  
ATOM   1787  HA  ALA A 196       8.337  22.186   6.149  1.00  0.00           H  
ATOM   1788  HB1 ALA A 196       7.743  21.849   3.791  1.00  0.00           H  
ATOM   1789  HB2 ALA A 196       7.956  20.261   4.531  1.00  0.00           H  
ATOM   1790  HB3 ALA A 196       6.340  20.862   4.251  1.00  0.00           H  
ATOM   1791  N   HIS A 197       5.037  22.624   6.112  1.00  0.00           N  
ATOM   1792  CA  HIS A 197       3.997  23.620   6.321  1.00  0.00           C  
ATOM   1793  C   HIS A 197       4.403  24.587   7.394  1.00  0.00           C  
ATOM   1794  O   HIS A 197       4.272  25.788   7.256  1.00  0.00           O  
ATOM   1795  CB  HIS A 197       2.683  22.942   6.688  1.00  0.00           C  
ATOM   1796  CG  HIS A 197       1.534  23.876   6.771  1.00  0.00           C  
ATOM   1797  CD2 HIS A 197       1.109  24.640   7.842  1.00  0.00           C  
ATOM   1798  ND1 HIS A 197       0.673  24.153   5.729  1.00  0.00           N  
ATOM   1799  CE1 HIS A 197      -0.249  25.055   6.184  1.00  0.00           C  
ATOM   1800  NE2 HIS A 197       0.009  25.341   7.456  1.00  0.00           N  
ATOM   1801  H   HIS A 197       4.728  21.649   6.151  1.00  0.00           H  
ATOM   1802  HA  HIS A 197       3.886  24.186   5.386  1.00  0.00           H  
ATOM   1803  HB2 HIS A 197       2.461  22.167   5.948  1.00  0.00           H  
ATOM   1804  HB3 HIS A 197       2.803  22.426   7.646  1.00  0.00           H  
ATOM   1805  HD1 HIS A 197       0.782  23.830   4.762  1.00  0.00           H  
ATOM   1806  HD2 HIS A 197       1.558  24.722   8.821  1.00  0.00           H  
ATOM   1807  HE1 HIS A 197      -1.035  25.492   5.590  1.00  0.00           H  
ATOM   1808  N   GLU A 198       4.911  24.053   8.554  1.00  0.00           N  
ATOM   1809  CA  GLU A 198       5.170  24.946   9.658  1.00  0.00           C  
ATOM   1810  C   GLU A 198       6.378  25.765   9.304  1.00  0.00           C  
ATOM   1811  O   GLU A 198       6.360  26.954   9.505  1.00  0.00           O  
ATOM   1812  CB  GLU A 198       5.295  24.254  11.007  1.00  0.00           C  
ATOM   1813  CG  GLU A 198       4.132  23.317  11.322  1.00  0.00           C  
ATOM   1814  CD  GLU A 198       2.788  23.809  10.818  1.00  0.00           C  
ATOM   1815  OE1 GLU A 198       2.645  25.013  10.625  1.00  0.00           O  
ATOM   1816  OE2 GLU A 198       1.945  22.936  10.632  1.00  0.00           O1-
ATOM   1817  H   GLU A 198       4.877  23.036   8.741  1.00  0.00           H  
ATOM   1818  HA  GLU A 198       4.309  25.634   9.692  1.00  0.00           H  
ATOM   1819  HB2 GLU A 198       6.243  23.707  11.033  1.00  0.00           H  
ATOM   1820  HB3 GLU A 198       5.349  25.019  11.790  1.00  0.00           H  
ATOM   1821  HG2 GLU A 198       4.301  22.337  10.866  1.00  0.00           H  
ATOM   1822  HG3 GLU A 198       4.074  23.153  12.404  1.00  0.00           H  
ATOM   1823  N   PHE A 199       7.420  25.089   8.758  1.00  0.00           N  
ATOM   1824  CA  PHE A 199       8.619  25.760   8.284  1.00  0.00           C  
ATOM   1825  C   PHE A 199       8.275  26.803   7.247  1.00  0.00           C  
ATOM   1826  O   PHE A 199       9.075  27.684   7.010  1.00  0.00           O  
ATOM   1827  CB  PHE A 199       9.654  24.773   7.736  1.00  0.00           C  
ATOM   1828  CG  PHE A 199       9.967  23.642   8.667  1.00  0.00           C  
ATOM   1829  CD1 PHE A 199       9.687  23.720  10.024  1.00  0.00           C  
ATOM   1830  CD2 PHE A 199      10.512  22.468   8.171  1.00  0.00           C  
ATOM   1831  CE1 PHE A 199       9.900  22.642  10.852  1.00  0.00           C  
ATOM   1832  CE2 PHE A 199      10.752  21.397   9.004  1.00  0.00           C  
ATOM   1833  CZ  PHE A 199      10.430  21.479  10.342  1.00  0.00           C  
ATOM   1834  H   PHE A 199       7.356  24.080   8.578  1.00  0.00           H  
ATOM   1835  HA  PHE A 199       9.044  26.276   9.155  1.00  0.00           H  
ATOM   1836  HB2 PHE A 199       9.260  24.359   6.803  1.00  0.00           H  
ATOM   1837  HB3 PHE A 199      10.575  25.303   7.470  1.00  0.00           H  
ATOM   1838  HD1 PHE A 199       9.265  24.622  10.427  1.00  0.00           H  
ATOM   1839  HD2 PHE A 199      10.734  22.389   7.121  1.00  0.00           H  
ATOM   1840  HE1 PHE A 199       9.640  22.707  11.894  1.00  0.00           H  
ATOM   1841  HE2 PHE A 199      11.251  20.523   8.619  1.00  0.00           H  
ATOM   1842  HZ  PHE A 199      10.588  20.637  10.993  1.00  0.00           H  
ATOM   1843  N   GLY A 200       7.064  26.691   6.610  1.00  0.00           N  
ATOM   1844  CA  GLY A 200       6.593  27.695   5.688  1.00  0.00           C  
ATOM   1845  C   GLY A 200       6.157  28.946   6.389  1.00  0.00           C  
ATOM   1846  O   GLY A 200       6.564  30.024   6.013  1.00  0.00           O  
ATOM   1847  H   GLY A 200       6.361  25.990   6.926  1.00  0.00           H  
ATOM   1848  HA2 GLY A 200       7.408  27.929   4.997  1.00  0.00           H  
ATOM   1849  HA3 GLY A 200       5.759  27.288   5.107  1.00  0.00           H  
ATOM   1850  N   HIS A 201       5.294  28.793   7.437  1.00  0.00           N  
ATOM   1851  CA  HIS A 201       4.905  29.925   8.275  1.00  0.00           C  
ATOM   1852  C   HIS A 201       6.149  30.595   8.815  1.00  0.00           C  
ATOM   1853  O   HIS A 201       6.229  31.804   8.887  1.00  0.00           O  
ATOM   1854  CB  HIS A 201       3.994  29.501   9.423  1.00  0.00           C  
ATOM   1855  CG  HIS A 201       2.673  29.011   8.968  1.00  0.00           C  
ATOM   1856  CD2 HIS A 201       1.947  27.930   9.440  1.00  0.00           C  
ATOM   1857  ND1 HIS A 201       1.898  29.619   8.004  1.00  0.00           N  
ATOM   1858  CE1 HIS A 201       0.736  28.893   7.916  1.00  0.00           C  
ATOM   1859  NE2 HIS A 201       0.757  27.884   8.779  1.00  0.00           N  
ATOM   1860  H   HIS A 201       4.930  27.861   7.663  1.00  0.00           H  
ATOM   1861  HA  HIS A 201       4.386  30.642   7.622  1.00  0.00           H  
ATOM   1862  HB2 HIS A 201       4.485  28.714   9.995  1.00  0.00           H  
ATOM   1863  HB3 HIS A 201       3.850  30.338  10.113  1.00  0.00           H  
ATOM   1864  HD1 HIS A 201       2.183  30.447   7.464  1.00  0.00           H  
ATOM   1865  HD2 HIS A 201       2.266  27.201  10.166  1.00  0.00           H  
ATOM   1866  HE1 HIS A 201      -0.060  29.060   7.210  1.00  0.00           H  
ATOM   1867  N   SER A 202       7.130  29.717   9.201  1.00  0.00           N  
ATOM   1868  CA  SER A 202       8.416  30.095   9.761  1.00  0.00           C  
ATOM   1869  C   SER A 202       9.175  31.053   8.883  1.00  0.00           C  
ATOM   1870  O   SER A 202      10.176  31.569   9.330  1.00  0.00           O  
ATOM   1871  CB  SER A 202       9.284  28.853   9.925  1.00  0.00           C  
ATOM   1872  OG  SER A 202       8.885  28.021  10.986  1.00  0.00           O  
ATOM   1873  H   SER A 202       6.945  28.703   9.161  1.00  0.00           H  
ATOM   1874  HA  SER A 202       8.231  30.574  10.733  1.00  0.00           H  
ATOM   1875  HB2 SER A 202       9.220  28.263   9.007  1.00  0.00           H  
ATOM   1876  HB3 SER A 202      10.335  29.138  10.044  1.00  0.00           H  
ATOM   1877  HG  SER A 202       9.363  28.295  11.806  1.00  0.00           H  
ATOM   1878  N   LEU A 203       8.726  31.241   7.607  1.00  0.00           N  
ATOM   1879  CA  LEU A 203       9.502  31.918   6.585  1.00  0.00           C  
ATOM   1880  C   LEU A 203       8.740  33.094   6.030  1.00  0.00           C  
ATOM   1881  O   LEU A 203       9.239  33.737   5.129  1.00  0.00           O  
ATOM   1882  CB  LEU A 203       9.884  30.946   5.476  1.00  0.00           C  
ATOM   1883  CG  LEU A 203      10.770  29.799   5.974  1.00  0.00           C  
ATOM   1884  CD1 LEU A 203      10.923  28.728   4.894  1.00  0.00           C  
ATOM   1885  CD2 LEU A 203      12.122  30.310   6.471  1.00  0.00           C  
ATOM   1886  H   LEU A 203       7.924  30.716   7.233  1.00  0.00           H  
ATOM   1887  HA  LEU A 203      10.412  32.306   7.062  1.00  0.00           H  
ATOM   1888  HB2 LEU A 203       8.965  30.544   5.039  1.00  0.00           H  
ATOM   1889  HB3 LEU A 203      10.393  31.477   4.668  1.00  0.00           H  
ATOM   1890  HG  LEU A 203      10.252  29.339   6.832  1.00  0.00           H  
ATOM   1891 HD11 LEU A 203      11.578  27.920   5.223  1.00  0.00           H  
ATOM   1892 HD12 LEU A 203       9.959  28.285   4.639  1.00  0.00           H  
ATOM   1893 HD13 LEU A 203      11.338  29.152   3.981  1.00  0.00           H  
ATOM   1894 HD21 LEU A 203      12.801  29.483   6.684  1.00  0.00           H  
ATOM   1895 HD22 LEU A 203      12.595  30.950   5.727  1.00  0.00           H  
ATOM   1896 HD23 LEU A 203      12.022  30.898   7.385  1.00  0.00           H  
ATOM   1897  N   GLY A 204       7.521  33.403   6.585  1.00  0.00           N  
ATOM   1898  CA  GLY A 204       6.744  34.522   6.107  1.00  0.00           C  
ATOM   1899  C   GLY A 204       5.587  34.089   5.255  1.00  0.00           C  
ATOM   1900  O   GLY A 204       5.006  34.915   4.581  1.00  0.00           O  
ATOM   1901  H   GLY A 204       7.100  32.807   7.325  1.00  0.00           H  
ATOM   1902  HA2 GLY A 204       6.374  35.106   6.953  1.00  0.00           H  
ATOM   1903  HA3 GLY A 204       7.411  35.182   5.541  1.00  0.00           H  
ATOM   1904  N   LEU A 205       5.211  32.771   5.286  1.00  0.00           N  
ATOM   1905  CA  LEU A 205       4.063  32.280   4.541  1.00  0.00           C  
ATOM   1906  C   LEU A 205       2.852  32.143   5.432  1.00  0.00           C  
ATOM   1907  O   LEU A 205       2.964  32.090   6.639  1.00  0.00           O  
ATOM   1908  CB  LEU A 205       4.374  30.957   3.855  1.00  0.00           C  
ATOM   1909  CG  LEU A 205       5.537  31.066   2.859  1.00  0.00           C  
ATOM   1910  CD1 LEU A 205       6.043  29.690   2.446  1.00  0.00           C  
ATOM   1911  CD2 LEU A 205       5.132  31.881   1.633  1.00  0.00           C  
ATOM   1912  H   LEU A 205       5.758  32.033   5.756  1.00  0.00           H  
ATOM   1913  HA  LEU A 205       3.834  33.037   3.781  1.00  0.00           H  
ATOM   1914  HB2 LEU A 205       4.610  30.216   4.625  1.00  0.00           H  
ATOM   1915  HB3 LEU A 205       3.483  30.588   3.340  1.00  0.00           H  
ATOM   1916  HG  LEU A 205       6.360  31.592   3.377  1.00  0.00           H  
ATOM   1917 HD11 LEU A 205       6.911  29.765   1.792  1.00  0.00           H  
ATOM   1918 HD12 LEU A 205       6.326  29.092   3.311  1.00  0.00           H  
ATOM   1919 HD13 LEU A 205       5.268  29.149   1.904  1.00  0.00           H  
ATOM   1920 HD21 LEU A 205       5.955  31.970   0.925  1.00  0.00           H  
ATOM   1921 HD22 LEU A 205       4.297  31.407   1.118  1.00  0.00           H  
ATOM   1922 HD23 LEU A 205       4.817  32.884   1.908  1.00  0.00           H  
ATOM   1923  N   ALA A 206       1.631  32.063   4.807  1.00  0.00           N  
ATOM   1924  CA  ALA A 206       0.398  31.863   5.556  1.00  0.00           C  
ATOM   1925  C   ALA A 206      -0.363  30.691   4.982  1.00  0.00           C  
ATOM   1926  O   ALA A 206       0.085  29.573   5.130  1.00  0.00           O  
ATOM   1927  CB  ALA A 206      -0.421  33.137   5.651  1.00  0.00           C  
ATOM   1928  H   ALA A 206       1.543  32.101   3.783  1.00  0.00           H  
ATOM   1929  HA  ALA A 206       0.700  31.570   6.572  1.00  0.00           H  
ATOM   1930  HB1 ALA A 206      -1.349  32.984   6.201  1.00  0.00           H  
ATOM   1931  HB2 ALA A 206       0.145  33.920   6.151  1.00  0.00           H  
ATOM   1932  HB3 ALA A 206      -0.664  33.507   4.655  1.00  0.00           H  
ATOM   1933  N   HIS A 207      -1.539  30.917   4.310  1.00  0.00           N  
ATOM   1934  CA  HIS A 207      -2.426  29.822   3.988  1.00  0.00           C  
ATOM   1935  C   HIS A 207      -2.994  30.011   2.614  1.00  0.00           C  
ATOM   1936  O   HIS A 207      -3.477  31.077   2.297  1.00  0.00           O  
ATOM   1937  CB  HIS A 207      -3.534  29.686   5.028  1.00  0.00           C  
ATOM   1938  CG  HIS A 207      -3.046  29.142   6.316  1.00  0.00           C  
ATOM   1939  CD2 HIS A 207      -2.254  28.023   6.478  1.00  0.00           C  
ATOM   1940  ND1 HIS A 207      -3.318  29.623   7.586  1.00  0.00           N  
ATOM   1941  CE1 HIS A 207      -2.672  28.792   8.469  1.00  0.00           C  
ATOM   1942  NE2 HIS A 207      -2.040  27.829   7.807  1.00  0.00           N  
ATOM   1943  H   HIS A 207      -1.967  31.840   4.244  1.00  0.00           H  
ATOM   1944  HA  HIS A 207      -1.798  28.917   3.980  1.00  0.00           H  
ATOM   1945  HB2 HIS A 207      -3.998  30.664   5.187  1.00  0.00           H  
ATOM   1946  HB3 HIS A 207      -4.322  29.038   4.641  1.00  0.00           H  
ATOM   1947  HD1 HIS A 207      -3.875  30.445   7.816  1.00  0.00           H  
ATOM   1948  HD2 HIS A 207      -1.837  27.433   5.677  1.00  0.00           H  
ATOM   1949  HE1 HIS A 207      -2.631  28.917   9.542  1.00  0.00           H  
ATOM   1950  N   SER A 208      -2.939  28.936   1.761  1.00  0.00           N  
ATOM   1951  CA  SER A 208      -3.297  29.072   0.357  1.00  0.00           C  
ATOM   1952  C   SER A 208      -4.593  28.384   0.046  1.00  0.00           C  
ATOM   1953  O   SER A 208      -4.902  27.367   0.623  1.00  0.00           O  
ATOM   1954  CB  SER A 208      -2.196  28.535  -0.543  1.00  0.00           C  
ATOM   1955  OG  SER A 208      -2.528  28.706  -1.901  1.00  0.00           O  
ATOM   1956  H   SER A 208      -2.497  28.054   2.050  1.00  0.00           H  
ATOM   1957  HA  SER A 208      -3.425  30.145   0.166  1.00  0.00           H  
ATOM   1958  HB2 SER A 208      -1.245  29.039  -0.330  1.00  0.00           H  
ATOM   1959  HB3 SER A 208      -2.060  27.464  -0.351  1.00  0.00           H  
ATOM   1960  HG  SER A 208      -1.764  28.488  -2.487  1.00  0.00           H  
ATOM   1961  N   SER A 209      -5.376  28.927  -0.945  1.00  0.00           N  
ATOM   1962  CA  SER A 209      -6.554  28.254  -1.450  1.00  0.00           C  
ATOM   1963  C   SER A 209      -6.193  27.244  -2.510  1.00  0.00           C  
ATOM   1964  O   SER A 209      -7.036  26.470  -2.917  1.00  0.00           O  
ATOM   1965  CB  SER A 209      -7.497  29.304  -2.027  1.00  0.00           C  
ATOM   1966  OG  SER A 209      -6.786  30.125  -2.924  1.00  0.00           O  
ATOM   1967  H   SER A 209      -5.079  29.725  -1.512  1.00  0.00           H  
ATOM   1968  HA  SER A 209      -7.021  27.720  -0.608  1.00  0.00           H  
ATOM   1969  HB2 SER A 209      -8.328  28.819  -2.557  1.00  0.00           H  
ATOM   1970  HB3 SER A 209      -7.903  29.937  -1.227  1.00  0.00           H  
ATOM   1971  HG  SER A 209      -7.353  30.800  -3.338  1.00  0.00           H  
ATOM   1972  N   ASP A 210      -4.913  27.234  -3.016  1.00  0.00           N  
ATOM   1973  CA  ASP A 210      -4.466  26.162  -3.898  1.00  0.00           C  
ATOM   1974  C   ASP A 210      -4.342  24.893  -3.086  1.00  0.00           C  
ATOM   1975  O   ASP A 210      -3.549  24.891  -2.176  1.00  0.00           O  
ATOM   1976  CB  ASP A 210      -3.151  26.542  -4.592  1.00  0.00           C  
ATOM   1977  CG  ASP A 210      -2.463  25.404  -5.325  1.00  0.00           C  
ATOM   1978  OD1 ASP A 210      -3.085  24.363  -5.501  1.00  0.00           O  
ATOM   1979  OD2 ASP A 210      -1.312  25.631  -5.684  1.00  0.00           O1-
ATOM   1980  H   ASP A 210      -4.153  27.768  -2.547  1.00  0.00           H  
ATOM   1981  HA  ASP A 210      -5.253  26.028  -4.657  1.00  0.00           H  
ATOM   1982  HB2 ASP A 210      -3.316  27.374  -5.285  1.00  0.00           H  
ATOM   1983  HB3 ASP A 210      -2.456  26.917  -3.836  1.00  0.00           H  
ATOM   1984  N   PRO A 211      -5.110  23.791  -3.394  1.00  0.00           N  
ATOM   1985  CA  PRO A 211      -5.222  22.645  -2.453  1.00  0.00           C  
ATOM   1986  C   PRO A 211      -4.030  21.728  -2.518  1.00  0.00           C  
ATOM   1987  O   PRO A 211      -3.851  20.924  -1.626  1.00  0.00           O  
ATOM   1988  CB  PRO A 211      -6.533  21.907  -2.811  1.00  0.00           C  
ATOM   1989  CG  PRO A 211      -6.952  22.438  -4.198  1.00  0.00           C  
ATOM   1990  CD  PRO A 211      -6.252  23.799  -4.353  1.00  0.00           C  
ATOM   1991  HA  PRO A 211      -5.273  23.062  -1.441  1.00  0.00           H  
ATOM   1992  HB2 PRO A 211      -6.372  20.824  -2.817  1.00  0.00           H  
ATOM   1993  HB3 PRO A 211      -7.309  22.110  -2.065  1.00  0.00           H  
ATOM   1994  HG2 PRO A 211      -6.620  21.750  -4.983  1.00  0.00           H  
ATOM   1995  HG3 PRO A 211      -8.041  22.524  -4.293  1.00  0.00           H  
ATOM   1996  HD2 PRO A 211      -5.881  23.960  -5.370  1.00  0.00           H  
ATOM   1997  HD3 PRO A 211      -6.926  24.619  -4.089  1.00  0.00           H  
ATOM   1998  N   GLY A 212      -3.191  21.808  -3.607  1.00  0.00           N  
ATOM   1999  CA  GLY A 212      -1.943  21.071  -3.602  1.00  0.00           C  
ATOM   2000  C   GLY A 212      -0.804  21.899  -3.088  1.00  0.00           C  
ATOM   2001  O   GLY A 212       0.300  21.401  -2.990  1.00  0.00           O  
ATOM   2002  H   GLY A 212      -3.233  22.630  -4.242  1.00  0.00           H  
ATOM   2003  HA2 GLY A 212      -2.083  20.200  -2.956  1.00  0.00           H  
ATOM   2004  HA3 GLY A 212      -1.722  20.704  -4.606  1.00  0.00           H  
ATOM   2005  N   ALA A 213      -1.073  23.203  -2.755  1.00  0.00           N  
ATOM   2006  CA  ALA A 213      -0.096  24.043  -2.094  1.00  0.00           C  
ATOM   2007  C   ALA A 213       0.209  23.504  -0.720  1.00  0.00           C  
ATOM   2008  O   ALA A 213      -0.686  23.122   0.001  1.00  0.00           O  
ATOM   2009  CB  ALA A 213      -0.558  25.479  -1.994  1.00  0.00           C  
ATOM   2010  H   ALA A 213      -2.037  23.558  -2.651  1.00  0.00           H  
ATOM   2011  HA  ALA A 213       0.824  23.996  -2.697  1.00  0.00           H  
ATOM   2012  HB1 ALA A 213       0.188  26.105  -1.504  1.00  0.00           H  
ATOM   2013  HB2 ALA A 213      -0.746  25.885  -2.986  1.00  0.00           H  
ATOM   2014  HB3 ALA A 213      -1.482  25.536  -1.422  1.00  0.00           H  
ATOM   2015  N   LEU A 214       1.527  23.529  -0.365  1.00  0.00           N  
ATOM   2016  CA  LEU A 214       1.981  23.072   0.934  1.00  0.00           C  
ATOM   2017  C   LEU A 214       1.338  23.888   2.030  1.00  0.00           C  
ATOM   2018  O   LEU A 214       1.090  23.348   3.086  1.00  0.00           O  
ATOM   2019  CB  LEU A 214       3.503  23.117   1.030  1.00  0.00           C  
ATOM   2020  CG  LEU A 214       4.052  22.805   2.429  1.00  0.00           C  
ATOM   2021  CD1 LEU A 214       3.667  21.401   2.894  1.00  0.00           C  
ATOM   2022  CD2 LEU A 214       5.564  23.014   2.460  1.00  0.00           C  
ATOM   2023  H   LEU A 214       2.229  23.916  -1.003  1.00  0.00           H  
ATOM   2024  HA  LEU A 214       1.626  22.038   1.048  1.00  0.00           H  
ATOM   2025  HB2 LEU A 214       3.935  22.427   0.301  1.00  0.00           H  
ATOM   2026  HB3 LEU A 214       3.834  24.116   0.731  1.00  0.00           H  
ATOM   2027  HG  LEU A 214       3.589  23.532   3.122  1.00  0.00           H  
ATOM   2028 HD11 LEU A 214       4.046  21.194   3.893  1.00  0.00           H  
ATOM   2029 HD12 LEU A 214       2.586  21.274   2.924  1.00  0.00           H  
ATOM   2030 HD13 LEU A 214       4.071  20.645   2.222  1.00  0.00           H  
ATOM   2031 HD21 LEU A 214       5.937  23.066   3.481  1.00  0.00           H  
ATOM   2032 HD22 LEU A 214       6.077  22.202   1.946  1.00  0.00           H  
ATOM   2033 HD23 LEU A 214       5.846  23.939   1.958  1.00  0.00           H  
ATOM   2034  N   MET A 215       1.109  25.216   1.773  1.00  0.00           N  
ATOM   2035  CA  MET A 215       0.571  26.111   2.798  1.00  0.00           C  
ATOM   2036  C   MET A 215      -0.937  26.186   2.740  1.00  0.00           C  
ATOM   2037  O   MET A 215      -1.536  26.896   3.524  1.00  0.00           O  
ATOM   2038  CB  MET A 215       1.194  27.501   2.725  1.00  0.00           C  
ATOM   2039  CG  MET A 215       2.709  27.483   2.853  1.00  0.00           C  
ATOM   2040  SD  MET A 215       3.371  26.775   4.348  1.00  0.00           S  
ATOM   2041  CE  MET A 215       2.309  27.499   5.545  1.00  0.00           C  
ATOM   2042  H   MET A 215       1.441  25.640   0.892  1.00  0.00           H  
ATOM   2043  HA  MET A 215       0.837  25.656   3.758  1.00  0.00           H  
ATOM   2044  HB2 MET A 215       0.901  27.962   1.776  1.00  0.00           H  
ATOM   2045  HB3 MET A 215       0.755  28.135   3.503  1.00  0.00           H  
ATOM   2046  HG2 MET A 215       3.142  26.918   2.021  1.00  0.00           H  
ATOM   2047  HG3 MET A 215       3.108  28.498   2.769  1.00  0.00           H  
ATOM   2048  HE1 MET A 215       2.655  27.230   6.540  1.00  0.00           H  
ATOM   2049  HE2 MET A 215       2.311  28.583   5.458  1.00  0.00           H  
ATOM   2050  HE3 MET A 215       1.288  27.143   5.437  1.00  0.00           H  
ATOM   2051  N   TYR A 216      -1.574  25.436   1.775  1.00  0.00           N  
ATOM   2052  CA  TYR A 216      -3.000  25.140   1.838  1.00  0.00           C  
ATOM   2053  C   TYR A 216      -3.379  24.708   3.236  1.00  0.00           C  
ATOM   2054  O   TYR A 216      -2.797  23.771   3.739  1.00  0.00           O  
ATOM   2055  CB  TYR A 216      -3.364  24.056   0.822  1.00  0.00           C  
ATOM   2056  CG  TYR A 216      -4.795  23.625   0.859  1.00  0.00           C  
ATOM   2057  CD1 TYR A 216      -5.811  24.514   0.544  1.00  0.00           C  
ATOM   2058  CD2 TYR A 216      -5.133  22.312   1.150  1.00  0.00           C  
ATOM   2059  CE1 TYR A 216      -7.125  24.117   0.531  1.00  0.00           C  
ATOM   2060  CE2 TYR A 216      -6.444  21.904   1.132  1.00  0.00           C  
ATOM   2061  CZ  TYR A 216      -7.471  22.801   0.839  1.00  0.00           C  
ATOM   2062  OH  TYR A 216      -8.792  22.380   0.876  1.00  0.00           O  
ATOM   2063  H   TYR A 216      -1.054  24.700   1.275  1.00  0.00           H  
ATOM   2064  HA  TYR A 216      -3.526  26.068   1.582  1.00  0.00           H  
ATOM   2065  HB2 TYR A 216      -3.114  24.399  -0.186  1.00  0.00           H  
ATOM   2066  HB3 TYR A 216      -2.722  23.188   0.998  1.00  0.00           H  
ATOM   2067  HD1 TYR A 216      -5.555  25.532   0.316  1.00  0.00           H  
ATOM   2068  HD2 TYR A 216      -4.355  21.608   1.390  1.00  0.00           H  
ATOM   2069  HE1 TYR A 216      -7.900  24.822   0.293  1.00  0.00           H  
ATOM   2070  HE2 TYR A 216      -6.699  20.878   1.331  1.00  0.00           H  
ATOM   2071  HH  TYR A 216      -9.368  23.051   0.457  1.00  0.00           H  
ATOM   2072  N   PRO A 217      -4.390  25.378   3.920  1.00  0.00           N  
ATOM   2073  CA  PRO A 217      -4.525  25.264   5.401  1.00  0.00           C  
ATOM   2074  C   PRO A 217      -5.037  23.912   5.802  1.00  0.00           C  
ATOM   2075  O   PRO A 217      -4.862  23.500   6.932  1.00  0.00           O  
ATOM   2076  CB  PRO A 217      -5.505  26.388   5.827  1.00  0.00           C  
ATOM   2077  CG  PRO A 217      -6.080  26.971   4.521  1.00  0.00           C  
ATOM   2078  CD  PRO A 217      -5.084  26.584   3.416  1.00  0.00           C  
ATOM   2079  HA  PRO A 217      -3.530  25.408   5.837  1.00  0.00           H  
ATOM   2080  HB2 PRO A 217      -6.290  25.982   6.474  1.00  0.00           H  
ATOM   2081  HB3 PRO A 217      -4.986  27.157   6.408  1.00  0.00           H  
ATOM   2082  HG2 PRO A 217      -7.062  26.529   4.310  1.00  0.00           H  
ATOM   2083  HG3 PRO A 217      -6.240  28.055   4.580  1.00  0.00           H  
ATOM   2084  HD2 PRO A 217      -5.581  26.364   2.469  1.00  0.00           H  
ATOM   2085  HD3 PRO A 217      -4.337  27.358   3.232  1.00  0.00           H  
ATOM   2086  N   ASN A 218      -5.734  23.182   4.860  1.00  0.00           N  
ATOM   2087  CA  ASN A 218      -6.128  21.826   5.175  1.00  0.00           C  
ATOM   2088  C   ASN A 218      -4.996  20.893   4.844  1.00  0.00           C  
ATOM   2089  O   ASN A 218      -4.630  20.799   3.692  1.00  0.00           O  
ATOM   2090  CB  ASN A 218      -7.401  21.405   4.456  1.00  0.00           C  
ATOM   2091  CG  ASN A 218      -8.575  22.253   4.839  1.00  0.00           C  
ATOM   2092  ND2 ASN A 218      -9.357  22.743   3.838  1.00  0.00           N  
ATOM   2093  OD1 ASN A 218      -8.793  22.460   6.014  1.00  0.00           O  
ATOM   2094  H   ASN A 218      -5.562  23.343   3.860  1.00  0.00           H  
ATOM   2095  HA  ASN A 218      -6.313  21.805   6.258  1.00  0.00           H  
ATOM   2096  HB2 ASN A 218      -7.234  21.472   3.381  1.00  0.00           H  
ATOM   2097  HB3 ASN A 218      -7.626  20.357   4.673  1.00  0.00           H  
ATOM   2098 HD21 ASN A 218     -10.148  23.311   4.044  1.00  0.00           H  
ATOM   2099 HD22 ASN A 218      -9.162  22.588   2.858  1.00  0.00           H  
ATOM   2100  N   TYR A 219      -4.447  20.168   5.874  1.00  0.00           N  
ATOM   2101  CA  TYR A 219      -3.611  19.022   5.562  1.00  0.00           C  
ATOM   2102  C   TYR A 219      -4.452  17.973   4.875  1.00  0.00           C  
ATOM   2103  O   TYR A 219      -5.352  17.433   5.480  1.00  0.00           O  
ATOM   2104  CB  TYR A 219      -2.917  18.458   6.804  1.00  0.00           C  
ATOM   2105  CG  TYR A 219      -2.245  17.143   6.560  1.00  0.00           C  
ATOM   2106  CD1 TYR A 219      -3.002  15.983   6.557  1.00  0.00           C  
ATOM   2107  CD2 TYR A 219      -0.887  17.053   6.295  1.00  0.00           C  
ATOM   2108  CE1 TYR A 219      -2.423  14.764   6.317  1.00  0.00           C  
ATOM   2109  CE2 TYR A 219      -0.296  15.830   6.071  1.00  0.00           C  
ATOM   2110  CZ  TYR A 219      -1.055  14.661   6.071  1.00  0.00           C  
ATOM   2111  OH  TYR A 219      -0.488  13.422   5.844  1.00  0.00           O  
ATOM   2112  H   TYR A 219      -4.922  20.107   6.773  1.00  0.00           H  
ATOM   2113  HA  TYR A 219      -2.849  19.364   4.847  1.00  0.00           H  
ATOM   2114  HB2 TYR A 219      -2.200  19.183   7.199  1.00  0.00           H  
ATOM   2115  HB3 TYR A 219      -3.672  18.320   7.582  1.00  0.00           H  
ATOM   2116  HD1 TYR A 219      -4.066  16.054   6.707  1.00  0.00           H  
ATOM   2117  HD2 TYR A 219      -0.305  17.955   6.242  1.00  0.00           H  
ATOM   2118  HE1 TYR A 219      -3.020  13.871   6.301  1.00  0.00           H  
ATOM   2119  HE2 TYR A 219       0.762  15.753   5.904  1.00  0.00           H  
ATOM   2120  HH  TYR A 219      -1.211  12.755   5.934  1.00  0.00           H  
ATOM   2121  N   ALA A 220      -4.121  17.652   3.575  1.00  0.00           N  
ATOM   2122  CA  ALA A 220      -4.376  16.312   3.062  1.00  0.00           C  
ATOM   2123  C   ALA A 220      -3.063  15.574   3.040  1.00  0.00           C  
ATOM   2124  O   ALA A 220      -2.026  16.207   3.057  1.00  0.00           O  
ATOM   2125  CB  ALA A 220      -4.994  16.371   1.677  1.00  0.00           C  
ATOM   2126  H   ALA A 220      -3.253  18.023   3.179  1.00  0.00           H  
ATOM   2127  HA  ALA A 220      -5.053  15.815   3.769  1.00  0.00           H  
ATOM   2128  HB1 ALA A 220      -5.181  15.373   1.278  1.00  0.00           H  
ATOM   2129  HB2 ALA A 220      -5.935  16.921   1.689  1.00  0.00           H  
ATOM   2130  HB3 ALA A 220      -4.317  16.880   0.991  1.00  0.00           H  
ATOM   2131  N   PHE A 221      -3.089  14.199   2.961  1.00  0.00           N  
ATOM   2132  CA  PHE A 221      -1.880  13.521   2.530  1.00  0.00           C  
ATOM   2133  C   PHE A 221      -1.611  13.870   1.085  1.00  0.00           C  
ATOM   2134  O   PHE A 221      -2.520  13.899   0.281  1.00  0.00           O  
ATOM   2135  CB  PHE A 221      -1.906  12.007   2.756  1.00  0.00           C  
ATOM   2136  CG  PHE A 221      -0.577  11.363   2.487  1.00  0.00           C  
ATOM   2137  CD1 PHE A 221       0.508  11.651   3.299  1.00  0.00           C  
ATOM   2138  CD2 PHE A 221      -0.389  10.514   1.407  1.00  0.00           C  
ATOM   2139  CE1 PHE A 221       1.747  11.111   3.035  1.00  0.00           C  
ATOM   2140  CE2 PHE A 221       0.850   9.963   1.151  1.00  0.00           C  
ATOM   2141  CZ  PHE A 221       1.921  10.265   1.963  1.00  0.00           C  
ATOM   2142  H   PHE A 221      -3.944  13.718   2.684  1.00  0.00           H  
ATOM   2143  HA  PHE A 221      -1.068  13.948   3.133  1.00  0.00           H  
ATOM   2144  HB2 PHE A 221      -2.211  11.793   3.786  1.00  0.00           H  
ATOM   2145  HB3 PHE A 221      -2.674  11.564   2.115  1.00  0.00           H  
ATOM   2146  HD1 PHE A 221       0.362  12.298   4.146  1.00  0.00           H  
ATOM   2147  HD2 PHE A 221      -1.222  10.290   0.764  1.00  0.00           H  
ATOM   2148  HE1 PHE A 221       2.582  11.325   3.680  1.00  0.00           H  
ATOM   2149  HE2 PHE A 221       0.989   9.299   0.314  1.00  0.00           H  
ATOM   2150  HZ  PHE A 221       2.892   9.841   1.766  1.00  0.00           H  
ATOM   2151  N   ARG A 222      -0.294  14.127   0.763  1.00  0.00           N  
ATOM   2152  CA  ARG A 222       0.168  14.145  -0.617  1.00  0.00           C  
ATOM   2153  C   ARG A 222       1.101  12.983  -0.791  1.00  0.00           C  
ATOM   2154  O   ARG A 222       1.872  12.730   0.111  1.00  0.00           O  
ATOM   2155  CB  ARG A 222       0.862  15.465  -0.942  1.00  0.00           C  
ATOM   2156  CG  ARG A 222      -0.085  16.658  -0.813  1.00  0.00           C  
ATOM   2157  CD  ARG A 222      -0.995  16.813  -2.025  1.00  0.00           C  
ATOM   2158  NE  ARG A 222      -2.113  17.710  -1.797  1.00  0.00           N  
ATOM   2159  CZ  ARG A 222      -3.424  17.185  -1.733  1.00  0.00           C  
ATOM   2160  NH1 ARG A 222      -3.651  15.806  -1.694  1.00  0.00           N1+
ATOM   2161  NH2 ARG A 222      -4.504  18.067  -1.791  1.00  0.00           N  
ATOM   2162  H   ARG A 222       0.446  13.809   1.395  1.00  0.00           H  
ATOM   2163  HA  ARG A 222      -0.709  14.005  -1.265  1.00  0.00           H  
ATOM   2164  HB2 ARG A 222       1.717  15.574  -0.266  1.00  0.00           H  
ATOM   2165  HB3 ARG A 222       1.287  15.423  -1.951  1.00  0.00           H  
ATOM   2166  HG2 ARG A 222      -0.697  16.531   0.087  1.00  0.00           H  
ATOM   2167  HG3 ARG A 222       0.475  17.587  -0.659  1.00  0.00           H  
ATOM   2168  HD2 ARG A 222      -0.427  17.169  -2.892  1.00  0.00           H  
ATOM   2169  HD3 ARG A 222      -1.401  15.841  -2.323  1.00  0.00           H  
ATOM   2170  HE  ARG A 222      -1.876  18.448  -1.140  1.00  0.00           H  
ATOM   2171 HH11 ARG A 222      -3.190  15.241  -0.988  1.00  0.00           H  
ATOM   2172 HH12 ARG A 222      -4.604  15.506  -1.769  1.00  0.00           H  
ATOM   2173 HH21 ARG A 222      -4.275  19.052  -1.738  1.00  0.00           H  
ATOM   2174 HH22 ARG A 222      -5.302  17.879  -1.212  1.00  0.00           H  
ATOM   2175  N   GLU A 223       1.070  12.247  -1.959  1.00  0.00           N  
ATOM   2176  CA  GLU A 223       2.065  11.210  -2.150  1.00  0.00           C  
ATOM   2177  C   GLU A 223       3.432  11.824  -2.025  1.00  0.00           C  
ATOM   2178  O   GLU A 223       3.842  12.561  -2.891  1.00  0.00           O  
ATOM   2179  CB  GLU A 223       1.909  10.385  -3.427  1.00  0.00           C  
ATOM   2180  CG  GLU A 223       2.973   9.274  -3.523  1.00  0.00           C  
ATOM   2181  CD  GLU A 223       3.345   8.718  -2.160  1.00  0.00           C  
ATOM   2182  OE1 GLU A 223       4.546   8.634  -1.922  1.00  0.00           O  
ATOM   2183  OE2 GLU A 223       2.421   8.428  -1.406  1.00  0.00           O1-
ATOM   2184  H   GLU A 223       0.685  12.653  -2.817  1.00  0.00           H  
ATOM   2185  HA  GLU A 223       1.928  10.528  -1.296  1.00  0.00           H  
ATOM   2186  HB2 GLU A 223       0.903   9.945  -3.439  1.00  0.00           H  
ATOM   2187  HB3 GLU A 223       1.971  11.045  -4.301  1.00  0.00           H  
ATOM   2188  HG2 GLU A 223       2.644   8.465  -4.183  1.00  0.00           H  
ATOM   2189  HG3 GLU A 223       3.890   9.671  -3.975  1.00  0.00           H  
ATOM   2190  N   THR A 224       4.137  11.516  -0.890  1.00  0.00           N  
ATOM   2191  CA  THR A 224       5.199  12.372  -0.421  1.00  0.00           C  
ATOM   2192  C   THR A 224       6.459  12.144  -1.204  1.00  0.00           C  
ATOM   2193  O   THR A 224       7.268  13.046  -1.291  1.00  0.00           O  
ATOM   2194  CB  THR A 224       5.396  12.145   1.092  1.00  0.00           C  
ATOM   2195  CG2 THR A 224       4.406  12.977   1.897  1.00  0.00           C  
ATOM   2196  OG1 THR A 224       5.263  10.762   1.409  1.00  0.00           O  
ATOM   2197  H   THR A 224       3.667  11.041  -0.116  1.00  0.00           H  
ATOM   2198  HA  THR A 224       4.886  13.409  -0.597  1.00  0.00           H  
ATOM   2199  HB  THR A 224       6.428  12.431   1.356  1.00  0.00           H  
ATOM   2200  HG1 THR A 224       5.824  10.221   0.822  1.00  0.00           H  
ATOM   2201 HG21 THR A 224       4.533  12.805   2.965  1.00  0.00           H  
ATOM   2202 HG22 THR A 224       4.528  14.041   1.699  1.00  0.00           H  
ATOM   2203 HG23 THR A 224       3.388  12.701   1.625  1.00  0.00           H  
ATOM   2204  N   SER A 225       6.635  10.918  -1.796  1.00  0.00           N  
ATOM   2205  CA  SER A 225       7.764  10.691  -2.678  1.00  0.00           C  
ATOM   2206  C   SER A 225       7.587  11.428  -3.984  1.00  0.00           C  
ATOM   2207  O   SER A 225       8.515  11.475  -4.764  1.00  0.00           O  
ATOM   2208  CB  SER A 225       8.014   9.202  -2.925  1.00  0.00           C  
ATOM   2209  OG  SER A 225       6.936   8.571  -3.562  1.00  0.00           O  
ATOM   2210  H   SER A 225       5.878  10.210  -1.810  1.00  0.00           H  
ATOM   2211  HA  SER A 225       8.639  11.133  -2.175  1.00  0.00           H  
ATOM   2212  HB2 SER A 225       8.877   9.072  -3.590  1.00  0.00           H  
ATOM   2213  HB3 SER A 225       8.232   8.671  -1.990  1.00  0.00           H  
ATOM   2214  HG  SER A 225       6.131   8.565  -2.990  1.00  0.00           H  
ATOM   2215  N   ASN A 226       6.381  12.026  -4.246  1.00  0.00           N  
ATOM   2216  CA  ASN A 226       6.181  12.866  -5.414  1.00  0.00           C  
ATOM   2217  C   ASN A 226       6.091  14.324  -5.025  1.00  0.00           C  
ATOM   2218  O   ASN A 226       5.902  15.139  -5.904  1.00  0.00           O  
ATOM   2219  CB  ASN A 226       4.916  12.478  -6.175  1.00  0.00           C  
ATOM   2220  CG  ASN A 226       4.839  11.013  -6.494  1.00  0.00           C  
ATOM   2221  ND2 ASN A 226       5.553  10.542  -7.551  1.00  0.00           N  
ATOM   2222  OD1 ASN A 226       4.148  10.303  -5.794  1.00  0.00           O  
ATOM   2223  H   ASN A 226       5.604  12.057  -3.568  1.00  0.00           H  
ATOM   2224  HA  ASN A 226       7.064  12.727  -6.057  1.00  0.00           H  
ATOM   2225  HB2 ASN A 226       4.053  12.736  -5.555  1.00  0.00           H  
ATOM   2226  HB3 ASN A 226       4.829  13.074  -7.088  1.00  0.00           H  
ATOM   2227 HD21 ASN A 226       5.547   9.572  -7.770  1.00  0.00           H  
ATOM   2228 HD22 ASN A 226       6.149  11.116  -8.111  1.00  0.00           H  
ATOM   2229  N   TYR A 227       6.187  14.673  -3.703  1.00  0.00           N  
ATOM   2230  CA  TYR A 227       5.937  16.042  -3.281  1.00  0.00           C  
ATOM   2231  C   TYR A 227       7.228  16.829  -3.264  1.00  0.00           C  
ATOM   2232  O   TYR A 227       7.713  17.243  -2.233  1.00  0.00           O  
ATOM   2233  CB  TYR A 227       5.143  16.132  -1.976  1.00  0.00           C  
ATOM   2234  CG  TYR A 227       4.513  17.478  -1.789  1.00  0.00           C  
ATOM   2235  CD1 TYR A 227       3.274  17.763  -2.346  1.00  0.00           C  
ATOM   2236  CD2 TYR A 227       5.192  18.493  -1.133  1.00  0.00           C  
ATOM   2237  CE1 TYR A 227       2.721  19.018  -2.242  1.00  0.00           C  
ATOM   2238  CE2 TYR A 227       4.648  19.751  -1.024  1.00  0.00           C  
ATOM   2239  CZ  TYR A 227       3.404  20.042  -1.585  1.00  0.00           C  
ATOM   2240  OH  TYR A 227       2.894  21.325  -1.520  1.00  0.00           O  
ATOM   2241  H   TYR A 227       6.510  14.021  -2.969  1.00  0.00           H  
ATOM   2242  HA  TYR A 227       5.309  16.483  -4.073  1.00  0.00           H  
ATOM   2243  HB2 TYR A 227       4.365  15.363  -1.972  1.00  0.00           H  
ATOM   2244  HB3 TYR A 227       5.807  15.904  -1.138  1.00  0.00           H  
ATOM   2245  HD1 TYR A 227       2.758  16.992  -2.890  1.00  0.00           H  
ATOM   2246  HD2 TYR A 227       6.174  18.290  -0.745  1.00  0.00           H  
ATOM   2247  HE1 TYR A 227       1.766  19.237  -2.684  1.00  0.00           H  
ATOM   2248  HE2 TYR A 227       5.183  20.536  -0.524  1.00  0.00           H  
ATOM   2249  HH  TYR A 227       2.008  21.361  -1.959  1.00  0.00           H  
ATOM   2250  N   SER A 228       7.784  17.045  -4.512  1.00  0.00           N  
ATOM   2251  CA  SER A 228       8.463  18.293  -4.818  1.00  0.00           C  
ATOM   2252  C   SER A 228       7.550  19.436  -4.460  1.00  0.00           C  
ATOM   2253  O   SER A 228       6.368  19.339  -4.718  1.00  0.00           O  
ATOM   2254  CB  SER A 228       8.751  18.327  -6.311  1.00  0.00           C  
ATOM   2255  OG  SER A 228       7.566  18.109  -7.036  1.00  0.00           O  
ATOM   2256  H   SER A 228       7.259  16.699  -5.329  1.00  0.00           H  
ATOM   2257  HA  SER A 228       9.380  18.343  -4.220  1.00  0.00           H  
ATOM   2258  HB2 SER A 228       9.177  19.291  -6.618  1.00  0.00           H  
ATOM   2259  HB3 SER A 228       9.455  17.538  -6.601  1.00  0.00           H  
ATOM   2260  HG  SER A 228       6.836  18.592  -6.595  1.00  0.00           H  
ATOM   2261  N   LEU A 229       8.114  20.549  -3.889  1.00  0.00           N  
ATOM   2262  CA  LEU A 229       7.318  21.733  -3.594  1.00  0.00           C  
ATOM   2263  C   LEU A 229       6.685  22.273  -4.856  1.00  0.00           C  
ATOM   2264  O   LEU A 229       7.410  22.646  -5.754  1.00  0.00           O  
ATOM   2265  CB  LEU A 229       8.155  22.816  -2.911  1.00  0.00           C  
ATOM   2266  CG  LEU A 229       7.316  23.970  -2.341  1.00  0.00           C  
ATOM   2267  CD1 LEU A 229       6.458  23.506  -1.162  1.00  0.00           C  
ATOM   2268  CD2 LEU A 229       8.210  25.134  -1.927  1.00  0.00           C  
ATOM   2269  H   LEU A 229       9.126  20.680  -3.867  1.00  0.00           H  
ATOM   2270  HA  LEU A 229       6.528  21.405  -2.907  1.00  0.00           H  
ATOM   2271  HB2 LEU A 229       8.761  22.383  -2.111  1.00  0.00           H  
ATOM   2272  HB3 LEU A 229       8.872  23.203  -3.642  1.00  0.00           H  
ATOM   2273  HG  LEU A 229       6.650  24.316  -3.151  1.00  0.00           H  
ATOM   2274 HD11 LEU A 229       5.958  24.343  -0.674  1.00  0.00           H  
ATOM   2275 HD12 LEU A 229       5.692  22.793  -1.466  1.00  0.00           H  
ATOM   2276 HD13 LEU A 229       7.075  23.025  -0.404  1.00  0.00           H  
ATOM   2277 HD21 LEU A 229       7.623  25.997  -1.618  1.00  0.00           H  
ATOM   2278 HD22 LEU A 229       8.851  24.847  -1.093  1.00  0.00           H  
ATOM   2279 HD23 LEU A 229       8.857  25.452  -2.742  1.00  0.00           H  
ATOM   2280  N   PRO A 230       5.297  22.351  -4.952  1.00  0.00           N  
ATOM   2281  CA  PRO A 230       4.639  22.841  -6.196  1.00  0.00           C  
ATOM   2282  C   PRO A 230       4.790  24.328  -6.354  1.00  0.00           C  
ATOM   2283  O   PRO A 230       4.998  25.037  -5.392  1.00  0.00           O  
ATOM   2284  CB  PRO A 230       3.156  22.411  -6.086  1.00  0.00           C  
ATOM   2285  CG  PRO A 230       3.092  21.341  -4.979  1.00  0.00           C  
ATOM   2286  CD  PRO A 230       4.354  21.548  -4.123  1.00  0.00           C  
ATOM   2287  HA  PRO A 230       5.133  22.334  -7.033  1.00  0.00           H  
ATOM   2288  HB2 PRO A 230       2.552  23.282  -5.809  1.00  0.00           H  
ATOM   2289  HB3 PRO A 230       2.763  22.045  -7.042  1.00  0.00           H  
ATOM   2290  HG2 PRO A 230       2.175  21.423  -4.383  1.00  0.00           H  
ATOM   2291  HG3 PRO A 230       3.093  20.338  -5.420  1.00  0.00           H  
ATOM   2292  HD2 PRO A 230       4.134  22.096  -3.205  1.00  0.00           H  
ATOM   2293  HD3 PRO A 230       4.818  20.596  -3.850  1.00  0.00           H  
ATOM   2294  N   GLN A 231       4.638  24.843  -7.628  1.00  0.00           N  
ATOM   2295  CA  GLN A 231       5.061  26.208  -7.950  1.00  0.00           C  
ATOM   2296  C   GLN A 231       4.293  27.214  -7.141  1.00  0.00           C  
ATOM   2297  O   GLN A 231       4.720  28.337  -6.980  1.00  0.00           O  
ATOM   2298  CB  GLN A 231       4.963  26.533  -9.444  1.00  0.00           C  
ATOM   2299  CG  GLN A 231       5.708  27.820  -9.803  1.00  0.00           C  
ATOM   2300  CD  GLN A 231       7.199  27.641  -9.720  1.00  0.00           C  
ATOM   2301  NE2 GLN A 231       7.955  27.997 -10.797  1.00  0.00           N  
ATOM   2302  OE1 GLN A 231       7.678  27.181  -8.703  1.00  0.00           O  
ATOM   2303  H   GLN A 231       4.598  24.211  -8.428  1.00  0.00           H  
ATOM   2304  HA  GLN A 231       6.116  26.269  -7.660  1.00  0.00           H  
ATOM   2305  HB2 GLN A 231       5.376  25.705 -10.031  1.00  0.00           H  
ATOM   2306  HB3 GLN A 231       3.905  26.606  -9.718  1.00  0.00           H  
ATOM   2307  HG2 GLN A 231       5.434  28.163 -10.807  1.00  0.00           H  
ATOM   2308  HG3 GLN A 231       5.415  28.619  -9.111  1.00  0.00           H  
ATOM   2309 HE21 GLN A 231       7.577  28.434 -11.615  1.00  0.00           H  
ATOM   2310 HE22 GLN A 231       8.948  27.919 -10.765  1.00  0.00           H  
ATOM   2311  N   ASP A 232       3.084  26.839  -6.602  1.00  0.00           N  
ATOM   2312  CA  ASP A 232       2.313  27.762  -5.776  1.00  0.00           C  
ATOM   2313  C   ASP A 232       3.152  28.232  -4.614  1.00  0.00           C  
ATOM   2314  O   ASP A 232       3.070  29.357  -4.175  1.00  0.00           O  
ATOM   2315  CB  ASP A 232       1.019  27.116  -5.276  1.00  0.00           C  
ATOM   2316  CG  ASP A 232       0.076  28.141  -4.679  1.00  0.00           C  
ATOM   2317  OD1 ASP A 232      -0.087  29.177  -5.313  1.00  0.00           O  
ATOM   2318  OD2 ASP A 232      -0.461  27.843  -3.621  1.00  0.00           O1-
ATOM   2319  H   ASP A 232       2.772  25.858  -6.651  1.00  0.00           H  
ATOM   2320  HA  ASP A 232       2.072  28.635  -6.405  1.00  0.00           H  
ATOM   2321  HB2 ASP A 232       0.501  26.588  -6.090  1.00  0.00           H  
ATOM   2322  HB3 ASP A 232       1.253  26.360  -4.514  1.00  0.00           H  
ATOM   2323  N   ASP A 233       3.983  27.301  -4.054  1.00  0.00           N  
ATOM   2324  CA  ASP A 233       4.643  27.520  -2.777  1.00  0.00           C  
ATOM   2325  C   ASP A 233       6.105  27.829  -2.991  1.00  0.00           C  
ATOM   2326  O   ASP A 233       6.667  28.509  -2.167  1.00  0.00           O  
ATOM   2327  CB  ASP A 233       4.418  26.322  -1.867  1.00  0.00           C  
ATOM   2328  CG  ASP A 233       2.940  26.048  -1.714  1.00  0.00           C  
ATOM   2329  OD1 ASP A 233       2.386  26.511  -0.725  1.00  0.00           O  
ATOM   2330  OD2 ASP A 233       2.416  25.394  -2.607  1.00  0.00           O1-
ATOM   2331  H   ASP A 233       4.212  26.416  -4.543  1.00  0.00           H  
ATOM   2332  HA  ASP A 233       4.167  28.409  -2.331  1.00  0.00           H  
ATOM   2333  HB2 ASP A 233       4.885  25.443  -2.320  1.00  0.00           H  
ATOM   2334  HB3 ASP A 233       4.873  26.487  -0.887  1.00  0.00           H  
ATOM   2335  N   ILE A 234       6.693  27.326  -4.106  1.00  0.00           N  
ATOM   2336  CA  ILE A 234       7.961  27.870  -4.595  1.00  0.00           C  
ATOM   2337  C   ILE A 234       7.789  29.347  -4.819  1.00  0.00           C  
ATOM   2338  O   ILE A 234       8.646  30.140  -4.488  1.00  0.00           O  
ATOM   2339  CB  ILE A 234       8.477  27.173  -5.867  1.00  0.00           C  
ATOM   2340  CG1 ILE A 234       8.620  25.657  -5.676  1.00  0.00           C  
ATOM   2341  CG2 ILE A 234       9.784  27.804  -6.331  1.00  0.00           C  
ATOM   2342  CD1 ILE A 234       8.968  24.902  -6.948  1.00  0.00           C  
ATOM   2343  H   ILE A 234       6.176  26.702  -4.741  1.00  0.00           H  
ATOM   2344  HA  ILE A 234       8.696  27.728  -3.797  1.00  0.00           H  
ATOM   2345  HB  ILE A 234       7.717  27.343  -6.643  1.00  0.00           H  
ATOM   2346 HG12 ILE A 234       9.383  25.469  -4.911  1.00  0.00           H  
ATOM   2347 HG13 ILE A 234       7.686  25.256  -5.259  1.00  0.00           H  
ATOM   2348 HG21 ILE A 234      10.123  27.386  -7.280  1.00  0.00           H  
ATOM   2349 HG22 ILE A 234       9.672  28.881  -6.470  1.00  0.00           H  
ATOM   2350 HG23 ILE A 234      10.575  27.652  -5.595  1.00  0.00           H  
ATOM   2351 HD11 ILE A 234       8.957  23.822  -6.790  1.00  0.00           H  
ATOM   2352 HD12 ILE A 234       8.253  25.124  -7.740  1.00  0.00           H  
ATOM   2353 HD13 ILE A 234       9.957  25.170  -7.319  1.00  0.00           H  
ATOM   2354  N   ASP A 235       6.622  29.764  -5.421  1.00  0.00           N  
ATOM   2355  CA  ASP A 235       6.370  31.170  -5.702  1.00  0.00           C  
ATOM   2356  C   ASP A 235       6.192  31.914  -4.407  1.00  0.00           C  
ATOM   2357  O   ASP A 235       6.793  32.952  -4.239  1.00  0.00           O  
ATOM   2358  CB  ASP A 235       5.199  31.372  -6.666  1.00  0.00           C  
ATOM   2359  CG  ASP A 235       5.554  30.930  -8.071  1.00  0.00           C  
ATOM   2360  OD1 ASP A 235       6.745  30.791  -8.327  1.00  0.00           O  
ATOM   2361  OD2 ASP A 235       4.624  30.759  -8.850  1.00  0.00           O1-
ATOM   2362  H   ASP A 235       5.995  29.096  -5.893  1.00  0.00           H  
ATOM   2363  HA  ASP A 235       7.282  31.545  -6.189  1.00  0.00           H  
ATOM   2364  HB2 ASP A 235       4.329  30.803  -6.323  1.00  0.00           H  
ATOM   2365  HB3 ASP A 235       4.904  32.426  -6.689  1.00  0.00           H  
ATOM   2366  N   GLY A 236       5.348  31.386  -3.470  1.00  0.00           N  
ATOM   2367  CA  GLY A 236       5.131  32.066  -2.209  1.00  0.00           C  
ATOM   2368  C   GLY A 236       6.418  32.385  -1.513  1.00  0.00           C  
ATOM   2369  O   GLY A 236       6.578  33.487  -1.040  1.00  0.00           O  
ATOM   2370  H   GLY A 236       4.681  30.634  -3.709  1.00  0.00           H  
ATOM   2371  HA2 GLY A 236       4.603  33.002  -2.413  1.00  0.00           H  
ATOM   2372  HA3 GLY A 236       4.495  31.461  -1.557  1.00  0.00           H  
ATOM   2373  N   ILE A 237       7.351  31.394  -1.434  1.00  0.00           N  
ATOM   2374  CA  ILE A 237       8.601  31.571  -0.691  1.00  0.00           C  
ATOM   2375  C   ILE A 237       9.542  32.441  -1.477  1.00  0.00           C  
ATOM   2376  O   ILE A 237      10.357  33.145  -0.916  1.00  0.00           O  
ATOM   2377  CB  ILE A 237       9.214  30.207  -0.307  1.00  0.00           C  
ATOM   2378  CG1 ILE A 237      10.267  30.333   0.820  1.00  0.00           C  
ATOM   2379  CG2 ILE A 237       9.742  29.475  -1.538  1.00  0.00           C  
ATOM   2380  CD1 ILE A 237      11.659  30.664   0.317  1.00  0.00           C  
ATOM   2381  H   ILE A 237       7.145  30.447  -1.771  1.00  0.00           H  
ATOM   2382  HA  ILE A 237       8.343  32.118   0.222  1.00  0.00           H  
ATOM   2383  HB  ILE A 237       8.375  29.616   0.099  1.00  0.00           H  
ATOM   2384 HG12 ILE A 237       9.932  31.093   1.535  1.00  0.00           H  
ATOM   2385 HG13 ILE A 237      10.308  29.400   1.396  1.00  0.00           H  
ATOM   2386 HG21 ILE A 237      10.175  28.510  -1.283  1.00  0.00           H  
ATOM   2387 HG22 ILE A 237       8.951  29.310  -2.269  1.00  0.00           H  
ATOM   2388 HG23 ILE A 237      10.514  30.059  -2.037  1.00  0.00           H  
ATOM   2389 HD11 ILE A 237      12.344  30.924   1.125  1.00  0.00           H  
ATOM   2390 HD12 ILE A 237      12.092  29.810  -0.202  1.00  0.00           H  
ATOM   2391 HD13 ILE A 237      11.644  31.502  -0.380  1.00  0.00           H  
ATOM   2392  N   GLN A 238       9.422  32.389  -2.843  1.00  0.00           N  
ATOM   2393  CA  GLN A 238      10.135  33.289  -3.732  1.00  0.00           C  
ATOM   2394  C   GLN A 238       9.705  34.713  -3.486  1.00  0.00           C  
ATOM   2395  O   GLN A 238      10.491  35.607  -3.720  1.00  0.00           O  
ATOM   2396  CB  GLN A 238       9.875  32.946  -5.198  1.00  0.00           C  
ATOM   2397  CG  GLN A 238      10.655  31.735  -5.697  1.00  0.00           C  
ATOM   2398  CD  GLN A 238      12.090  32.103  -5.936  1.00  0.00           C  
ATOM   2399  NE2 GLN A 238      13.056  31.168  -5.691  1.00  0.00           N  
ATOM   2400  OE1 GLN A 238      12.342  33.222  -6.342  1.00  0.00           O  
ATOM   2401  H   GLN A 238       8.836  31.675  -3.300  1.00  0.00           H  
ATOM   2402  HA  GLN A 238      11.204  33.196  -3.492  1.00  0.00           H  
ATOM   2403  HB2 GLN A 238       8.797  32.805  -5.320  1.00  0.00           H  
ATOM   2404  HB3 GLN A 238      10.135  33.811  -5.819  1.00  0.00           H  
ATOM   2405  HG2 GLN A 238      10.583  30.910  -4.980  1.00  0.00           H  
ATOM   2406  HG3 GLN A 238      10.233  31.366  -6.637  1.00  0.00           H  
ATOM   2407 HE21 GLN A 238      12.890  30.347  -5.118  1.00  0.00           H  
ATOM   2408 HE22 GLN A 238      14.013  31.467  -5.693  1.00  0.00           H  
ATOM   2409  N   ALA A 239       8.419  34.910  -3.057  1.00  0.00           N  
ATOM   2410  CA  ALA A 239       7.896  36.238  -2.767  1.00  0.00           C  
ATOM   2411  C   ALA A 239       8.527  36.815  -1.520  1.00  0.00           C  
ATOM   2412  O   ALA A 239       8.262  37.955  -1.192  1.00  0.00           O  
ATOM   2413  CB  ALA A 239       6.387  36.215  -2.626  1.00  0.00           C  
ATOM   2414  H   ALA A 239       7.859  34.125  -2.675  1.00  0.00           H  
ATOM   2415  HA  ALA A 239       8.186  36.882  -3.611  1.00  0.00           H  
ATOM   2416  HB1 ALA A 239       5.992  37.212  -2.423  1.00  0.00           H  
ATOM   2417  HB2 ALA A 239       5.909  35.821  -3.523  1.00  0.00           H  
ATOM   2418  HB3 ALA A 239       6.104  35.578  -1.789  1.00  0.00           H  
ATOM   2419  N   ILE A 240       9.368  36.009  -0.803  1.00  0.00           N  
ATOM   2420  CA  ILE A 240       9.965  36.446   0.446  1.00  0.00           C  
ATOM   2421  C   ILE A 240      11.475  36.513   0.311  1.00  0.00           C  
ATOM   2422  O   ILE A 240      12.097  37.386   0.883  1.00  0.00           O  
ATOM   2423  CB  ILE A 240       9.504  35.554   1.616  1.00  0.00           C  
ATOM   2424  CG1 ILE A 240       7.982  35.347   1.597  1.00  0.00           C  
ATOM   2425  CG2 ILE A 240       9.966  36.125   2.948  1.00  0.00           C  
ATOM   2426  CD1 ILE A 240       7.517  34.240   2.520  1.00  0.00           C  
ATOM   2427  H   ILE A 240       9.557  35.029  -1.055  1.00  0.00           H  
ATOM   2428  HA  ILE A 240       9.610  37.468   0.633  1.00  0.00           H  
ATOM   2429  HB  ILE A 240       9.967  34.570   1.460  1.00  0.00           H  
ATOM   2430 HG12 ILE A 240       7.499  36.292   1.870  1.00  0.00           H  
ATOM   2431 HG13 ILE A 240       7.654  35.137   0.571  1.00  0.00           H  
ATOM   2432 HG21 ILE A 240       9.691  35.491   3.790  1.00  0.00           H  
ATOM   2433 HG22 ILE A 240      11.048  36.248   2.959  1.00  0.00           H  
ATOM   2434 HG23 ILE A 240       9.514  37.100   3.124  1.00  0.00           H  
ATOM   2435 HD11 ILE A 240       6.429  34.169   2.549  1.00  0.00           H  
ATOM   2436 HD12 ILE A 240       7.912  33.272   2.212  1.00  0.00           H  
ATOM   2437 HD13 ILE A 240       7.853  34.406   3.541  1.00  0.00           H  
ATOM   2438  N   TYR A 241      12.086  35.552  -0.467  1.00  0.00           N  
ATOM   2439  CA  TYR A 241      13.543  35.437  -0.506  1.00  0.00           C  
ATOM   2440  C   TYR A 241      14.082  35.398  -1.910  1.00  0.00           C  
ATOM   2441  O   TYR A 241      15.278  35.284  -2.094  1.00  0.00           O  
ATOM   2442  CB  TYR A 241      14.035  34.210   0.260  1.00  0.00           C  
ATOM   2443  CG  TYR A 241      13.565  34.191   1.673  1.00  0.00           C  
ATOM   2444  CD1 TYR A 241      14.285  34.822   2.676  1.00  0.00           C  
ATOM   2445  CD2 TYR A 241      12.336  33.632   1.978  1.00  0.00           C  
ATOM   2446  CE1 TYR A 241      13.798  34.885   3.959  1.00  0.00           C  
ATOM   2447  CE2 TYR A 241      11.844  33.683   3.256  1.00  0.00           C  
ATOM   2448  CZ  TYR A 241      12.563  34.317   4.270  1.00  0.00           C  
ATOM   2449  OH  TYR A 241      12.021  34.408   5.537  1.00  0.00           O  
ATOM   2450  H   TYR A 241      11.564  34.702  -0.714  1.00  0.00           H  
ATOM   2451  HA  TYR A 241      13.932  36.342  -0.024  1.00  0.00           H  
ATOM   2452  HB2 TYR A 241      13.684  33.311  -0.255  1.00  0.00           H  
ATOM   2453  HB3 TYR A 241      15.128  34.168   0.230  1.00  0.00           H  
ATOM   2454  HD1 TYR A 241      15.222  35.293   2.433  1.00  0.00           H  
ATOM   2455  HD2 TYR A 241      11.737  33.224   1.182  1.00  0.00           H  
ATOM   2456  HE1 TYR A 241      14.333  35.441   4.708  1.00  0.00           H  
ATOM   2457  HE2 TYR A 241      10.868  33.295   3.482  1.00  0.00           H  
ATOM   2458  HH  TYR A 241      11.064  34.168   5.463  1.00  0.00           H  
ATOM   2459  N   GLY A 242      13.200  35.434  -2.974  1.00  0.00           N  
ATOM   2460  CA  GLY A 242      13.572  34.790  -4.219  1.00  0.00           C  
ATOM   2461  C   GLY A 242      14.039  33.379  -3.947  1.00  0.00           C  
ATOM   2462  O   GLY A 242      14.979  32.966  -4.617  1.00  0.00           O  
ATOM   2463  OXT GLY A 242      13.437  32.743  -3.088  1.00  0.00           O1-
ATOM   2464  H   GLY A 242      12.180  35.456  -2.785  1.00  0.00           H  
ATOM   2465  HA2 GLY A 242      12.728  34.768  -4.916  1.00  0.00           H  
ATOM   2466  HA3 GLY A 242      14.385  35.364  -4.672  1.00  0.00           H  
TER   
HETATM 2467 CA    CA B 996      11.490  30.712  16.033  1.00  0.00          CA  
HETATM 2468 CA    CA B 997      -3.953  18.973  17.810  1.00  0.00          CA  
HETATM 2469 ZN    ZN B 998       3.608  27.113  19.519  1.00  0.00          ZN  
HETATM 2470 ZN    ZN B 999      -0.790  26.582   8.760  1.00  0.00          ZN  
HETATM 2471  C1  2NI B   1      -2.973  22.171   8.825  1.00  0.00           C  
HETATM 2472  N1  2NI B   1       0.692  19.819   2.506  1.00  0.00           N  
HETATM 2473  O1  2NI B   1      -2.937  23.237  12.382  1.00  0.00           O  
HETATM 2474  C2  2NI B   1      -3.413  22.531  10.073  1.00  0.00           C  
HETATM 2475  N2  2NI B   1      -3.040  26.937  12.375  1.00  0.00           N  
HETATM 2476  O2  2NI B   1      -2.314  28.905  11.485  1.00  0.00           O  
HETATM 2477  C3  2NI B   1      -2.507  22.862  11.089  1.00  0.00           C  
HETATM 2478  N3  2NI B   1      -0.835  27.190  11.424  1.00  0.00           N  
HETATM 2479  O3  2NI B   1      -0.733  25.921  10.660  1.00  0.00           O  
HETATM 2480  C4  2NI B   1      -1.145  22.828  10.783  1.00  0.00           C  
HETATM 2481  C5  2NI B   1      -0.713  22.475   9.533  1.00  0.00           C  
HETATM 2482  C6  2NI B   1      -1.612  22.125   8.525  1.00  0.00           C  
HETATM 2483  C7  2NI B   1      -1.127  21.681   7.203  1.00  0.00           C  
HETATM 2484  C8  2NI B   1       0.046  20.936   7.104  1.00  0.00           C  
HETATM 2485  C9  2NI B   1       0.507  20.478   5.894  1.00  0.00           C  
HETATM 2486  C10 2NI B   1      -0.186  20.758   4.725  1.00  0.00           C  
HETATM 2487  C11 2NI B   1      -1.338  21.531   4.810  1.00  0.00           C  
HETATM 2488  C12 2NI B   1      -1.808  21.976   6.025  1.00  0.00           C  
HETATM 2489  C13 2NI B   1       0.289  20.263   3.500  1.00  0.00           C  
HETATM 2490  C14 2NI B   1      -3.585  24.516  12.399  1.00  0.00           C  
HETATM 2491  C15 2NI B   1      -2.704  25.634  12.961  1.00  0.00           C  
HETATM 2492  C16 2NI B   1      -4.311  27.537  12.738  1.00  0.00           C  
HETATM 2493  C17 2NI B   1      -2.076  27.733  11.755  1.00  0.00           C  
HETATM 2494  H   2NI B   1      -3.683  21.907   8.061  1.00  0.00           H  
HETATM 2495  H1  2NI B   1      -4.466  22.557  10.294  1.00  0.00           H  
HETATM 2496  H2  2NI B   1      -0.444  23.135  11.539  1.00  0.00           H  
HETATM 2497  H3  2NI B   1       0.338  22.502   9.314  1.00  0.00           H  
HETATM 2498  H4  2NI B   1       0.597  20.731   8.001  1.00  0.00           H  
HETATM 2499  H5  2NI B   1       1.435  19.935   5.833  1.00  0.00           H  
HETATM 2500  H6  2NI B   1      -1.849  21.808   3.904  1.00  0.00           H  
HETATM 2501  H7  2NI B   1      -2.705  22.569   6.068  1.00  0.00           H  
HETATM 2502  H8  2NI B   1      -4.517  24.411  12.966  1.00  0.00           H  
HETATM 2503  H9  2NI B   1      -3.876  24.758  11.370  1.00  0.00           H  
HETATM 2504  H10 2NI B   1      -1.646  25.426  12.786  1.00  0.00           H  
HETATM 2505  H11 2NI B   1      -2.801  25.712  14.045  1.00  0.00           H  
HETATM 2506  H12 2NI B   1      -4.446  28.466  12.188  1.00  0.00           H  
HETATM 2507  H13 2NI B   1      -4.329  27.756  13.803  1.00  0.00           H  
HETATM 2508  H14 2NI B   1      -5.131  26.864  12.497  1.00  0.00           H  
HETATM 2509  H15 2NI B   1      -0.179  27.809  10.938  1.00  0.00           H  
HETATM 2510  H16 2NI B   1      -1.480  25.255  10.907  1.00  0.00           H  
HETATM 2511  O   WAT B   2      13.683  31.023  17.045  1.00  0.00           O  
HETATM 2512  H1  WAT B   2      14.009  30.922  18.029  1.00  0.00           H  
HETATM 2513  H2  WAT B   2      14.291  30.474  16.412  1.00  0.00           H  
HETATM 2514  O   WAT B   3      12.069  29.688  20.299  1.00  0.00           O  
HETATM 2515  H1  WAT B   3      11.554  30.135  19.602  1.00  0.00           H  
HETATM 2516  H2  WAT B   3      12.955  30.093  20.240  1.00  0.00           H  
